# Supplementary material for: ﻿Taxonomy of Homoeusa Kraatz, 1856 (Coleoptera, Staphylinidae) from the East Palearctic: I. Homoeusarufescens (Sharp, 1874) and a new allied species
Source: Zookeys. 2022 Sep 12;1121:39–58. doi: 10.3897/zookeys.1121.85489 (PMC9848731; doi:10.3897/zookeys.1121.85489)
Supplement: XML Treatment for Homoeusa [file zookeys.1121.85489-treatment1.xml]

<!DOCTYPE tp:taxon-treatment
  PUBLIC "-//TaxonX//DTD Taxonomic Treatment Publishing DTD v0 20100105//EN" "tax-treatment-NSO.dtd">
<tp:taxon-treatment xmlns:tp="http://www.plazi.org/taxpub"><tp:treatment-meta><kwd-group><label>Taxon classification</label><kwd>
                <named-content content-type="kingdom">Animalia</named-content>
              </kwd><kwd>
                <named-content content-type="order">Coleoptera</named-content>
              </kwd><kwd>
                <named-content content-type="family">Staphylinidae</named-content>
              </kwd></kwd-group><mixed-citation publication-type="journal"><person-group><name><surname>Nozaki</surname><given-names>Tsubasa</given-names></name><name><surname>Maruyama</surname><given-names>Munetoshi</given-names></name></person-group><article-title>﻿Taxonomy of <italic><tp:taxon-name><tp:taxon-name-part taxon-name-part-type="genus" reg="Homoeusa">Homoeusa</tp:taxon-name-part></tp:taxon-name></italic> Kraatz, 1856 (<tp:taxon-name><tp:taxon-name-part taxon-name-part-type="order">Coleoptera</tp:taxon-name-part></tp:taxon-name>, <tp:taxon-name><tp:taxon-name-part taxon-name-part-type="family">Staphylinidae</tp:taxon-name-part></tp:taxon-name>) from the East Palearctic: I. <italic><tp:taxon-name><tp:taxon-name-part taxon-name-part-type="genus" reg="Homoeusa">Homoeusa</tp:taxon-name-part><tp:taxon-name-part taxon-name-part-type="species" reg="rufescens">rufescens</tp:taxon-name-part></tp:taxon-name></italic> (Sharp, 1874) and a new allied species</article-title><source>Zookeys</source><day>12</day><month>09</month><year>2022</year><volume>1121</volume><fpage>39</fpage><lpage>58</lpage><pub-id pub-id-type="doi">10.3897/zookeys.1121.85489</pub-id></mixed-citation></tp:treatment-meta><tp:nomenclature><label>﻿Genus</label><tp:taxon-name>
              <object-id xmlns:xlink="http://www.w3.org/1999/xlink" content-type="arpha" xlink:type="simple">D74635A6-5F66-5D8F-8253-DAADCFA1AA1E</object-id>
              <tp:taxon-name-part taxon-name-part-type="genus" reg="Homoeusa">Homoeusa</tp:taxon-name-part>
            </tp:taxon-name><tp:taxon-authority>Kraatz, 1856</tp:taxon-authority><tp:nomenclature-citation-list><tp:nomenclature-citation><tp:taxon-name>
                  <tp:taxon-name-part taxon-name-part-type="genus" reg="Homoeusa">Homoeusa</tp:taxon-name-part>
                </tp:taxon-name><comment>Kraatz, 1856: 76 (original description, type species: <tp:taxon-name><tp:taxon-name-part taxon-name-part-type="genus" reg="Euryusa">Euryusa</tp:taxon-name-part><tp:taxon-name-part taxon-name-part-type="species" reg="acuminata">acuminata</tp:taxon-name-part></tp:taxon-name> Märkel, 1842, by monotypy); <xref ref-type="bibr" rid="B10">Kraatz 1857</xref>: 16 (diagnosis); <xref ref-type="bibr" rid="B8">Jacquelin du Val 1857</xref>: 11 (catalogue); <xref ref-type="bibr" rid="B7">Fenyes 1919</xref>: 389 (redescription); <xref ref-type="bibr" rid="B1">Bernhauer and Scheerpeltz 1926</xref>: 736 (synonymy, catalogue); <xref ref-type="bibr" rid="B30">Smetana 2004</xref>: 467 (catalogue); <xref ref-type="bibr" rid="B26">Schülke and Smetana 2015</xref>: 682 (catalogue).</comment></tp:nomenclature-citation><tp:nomenclature-citation><tp:taxon-name>
                  <tp:taxon-name-part taxon-name-part-type="genus" reg="Myrmobiota">Myrmobiota</tp:taxon-name-part>
                </tp:taxon-name><comment>Casey, 1893: 594 (original description, type species: <tp:taxon-name><tp:taxon-name-part taxon-name-part-type="genus" reg="Myrmobiota">M.</tp:taxon-name-part><tp:taxon-name-part taxon-name-part-type="species" reg="crassicornis">crassicornis</tp:taxon-name-part></tp:taxon-name> Casey, 1893, by monotypy); <xref ref-type="bibr" rid="B7">Fenyes 1919</xref>: 392 (redescription); <xref ref-type="bibr" rid="B1">Bernhauer and Scheerpeltz 1926</xref>: 736 (catalogue; synonym of <tp:taxon-name><tp:taxon-name-part taxon-name-part-type="genus" reg="Homoeusa">Homoeusa</tp:taxon-name-part></tp:taxon-name>); <xref ref-type="bibr" rid="B27">Seevers 1978</xref>: 75 (redescribed).</comment></tp:nomenclature-citation><tp:nomenclature-citation><tp:taxon-name>
                  <tp:taxon-name-part taxon-name-part-type="genus" reg="Soliusa">Soliusa</tp:taxon-name-part>
                </tp:taxon-name><comment>Casey, 1900: 53 (original description, type species: <tp:taxon-name><tp:taxon-name-part taxon-name-part-type="genus" reg="Soliusa">S.</tp:taxon-name-part><tp:taxon-name-part taxon-name-part-type="species" reg="crinitula">crinitula</tp:taxon-name-part></tp:taxon-name> Casey, 1900, by monotypy); <xref ref-type="bibr" rid="B7">Fenyes 1919</xref>: 389 (synonym of <tp:taxon-name><tp:taxon-name-part taxon-name-part-type="genus" reg="Homoeusa">Homoeusa</tp:taxon-name-part></tp:taxon-name>); <xref ref-type="bibr" rid="B1">Bernhauer and Scheerpeltz 1926</xref>: 736 (catalogue; synonym of <tp:taxon-name><tp:taxon-name-part taxon-name-part-type="genus" reg="Homoeusa">Homoeusa</tp:taxon-name-part></tp:taxon-name>).</comment></tp:nomenclature-citation></tp:nomenclature-citation-list></tp:nomenclature><tp:treatment-sec sec-type="diagnosis" id="SECID0E3IAE"><title>Diagnosis.</title><p>This genus is distinguished by the following combination of characteristics: body somewhat sub-limuloid; apex of ligula unilobed and round; antennae not or weekly clubbed; posterior margin of antennal insertion forming distinct latitudinal carina extending medially; spermatheca somewhat S-shaped.</p></tp:treatment-sec><tp:treatment-sec sec-type="remarks" id="SECID0EBJAE"><title>Remarks.</title><p>As mentioned in <xref ref-type="bibr" rid="B13">Maruyama (2009)</xref>, this genus is similar to <italic><tp:taxon-name><tp:taxon-name-part taxon-name-part-type="genus" reg="Losiusa">Losiusa</tp:taxon-name-part></tp:taxon-name></italic> and <italic><tp:taxon-name><tp:taxon-name-part taxon-name-part-type="genus" reg="Aspidobactrus">Aspidobactrus</tp:taxon-name-part></tp:taxon-name></italic>, which are called the “<italic><tp:taxon-name><tp:taxon-name-part taxon-name-part-type="genus" reg="Homoeusa">Homoeusa</tp:taxon-name-part></tp:taxon-name></italic> genus complex”. Together with some other genera, these genera are classified in the subtribe <tp:taxon-name><tp:taxon-name-part taxon-name-part-type="subtribe">Dinardina</tp:taxon-name-part></tp:taxon-name> of the tribe <tp:taxon-name><tp:taxon-name-part taxon-name-part-type="tribe">Oxypodini</tp:taxon-name-part></tp:taxon-name> (<xref ref-type="bibr" rid="B26">Schülke and Smetana 2015</xref>). The subtribe <tp:taxon-name><tp:taxon-name-part taxon-name-part-type="subtribe">Dinardina</tp:taxon-name-part></tp:taxon-name> is defined based on its limuloid body and shield-like pronotum (<xref ref-type="bibr" rid="B27">Seevers 1978</xref>). However, the monophyly of <tp:taxon-name><tp:taxon-name-part taxon-name-part-type="subtribe">Dinardina</tp:taxon-name-part></tp:taxon-name> (sensu <xref ref-type="bibr" rid="B27">Seevers 1978</xref>) has been rejected; the <italic><tp:taxon-name><tp:taxon-name-part taxon-name-part-type="genus" reg="Dinarda">Dinarda</tp:taxon-name-part></tp:taxon-name></italic>+<italic><tp:taxon-name><tp:taxon-name-part taxon-name-part-type="genus" reg="Thiasophila">Thiasophila</tp:taxon-name-part></tp:taxon-name></italic> clade was distant from <italic><tp:taxon-name><tp:taxon-name-part taxon-name-part-type="genus" reg="Myrmobiota">Myrmobiota</tp:taxon-name-part></tp:taxon-name></italic> (<xref ref-type="bibr" rid="B16">Osswald et al. 2013</xref>), which is a close relative of <italic><tp:taxon-name><tp:taxon-name-part taxon-name-part-type="genus" reg="Homoeusa">Homoeusa</tp:taxon-name-part></tp:taxon-name></italic> and often regarded as a junior synonym of <italic><tp:taxon-name><tp:taxon-name-part taxon-name-part-type="genus" reg="Homoeusa">Homoeusa</tp:taxon-name-part></tp:taxon-name></italic>. The <italic><tp:taxon-name><tp:taxon-name-part taxon-name-part-type="genus" reg="Homoeusa">Homoeusa</tp:taxon-name-part></tp:taxon-name></italic> genus complex is assumed to form a clade with <italic><tp:taxon-name><tp:taxon-name-part taxon-name-part-type="genus" reg="Myrmobiota">Myrmobiota</tp:taxon-name-part></tp:taxon-name></italic> distant from <italic><tp:taxon-name><tp:taxon-name-part taxon-name-part-type="genus" reg="Dinarda">Dinarda</tp:taxon-name-part></tp:taxon-name></italic>+<italic><tp:taxon-name><tp:taxon-name-part taxon-name-part-type="genus" reg="Thiasophila">Thiasophila</tp:taxon-name-part></tp:taxon-name></italic> given their symbiotic hosts and morphological characteristics of the head, ligula, and facial structure of the body. The relatedness of the <italic><tp:taxon-name><tp:taxon-name-part taxon-name-part-type="genus" reg="Homoeusa">Homoeusa</tp:taxon-name-part></tp:taxon-name></italic> genus complex and Nearctic genus <italic><tp:taxon-name><tp:taxon-name-part taxon-name-part-type="genus" reg="Decusa">Decusa</tp:taxon-name-part></tp:taxon-name></italic> Casey, 1900 was also suggested (see also <xref ref-type="bibr" rid="B31">Wasmann 1901</xref>). To reveal the relationships among these genera in detail, future phylogenetic research is necessary.</p></tp:treatment-sec><ref-list><ref id="B10"><mixed-citation xmlns:xlink="http://www.w3.org/1999/xlink" xlink:type="simple"><person-group><name name-style="western"><surname>Kraatz</surname><given-names>G</given-names></name></person-group> (<year>1857</year>) <article-title>Genera Aleocharinorum illustrata.</article-title><source>Linnaea Entomologica</source><volume>11</volume>: <fpage>1</fpage>–<lpage>43</lpage>.</mixed-citation></ref><ref id="B8"><mixed-citation xmlns:xlink="http://www.w3.org/1999/xlink" xlink:type="simple"><person-group><name name-style="western"><surname>Jacquelin du Val</surname><given-names>PNC</given-names></name></person-group> (<year>1857</year>) Familne Des Staphylinides. In: Manuel Entomologique. Genera des coléoptères d’Europe comprenant leur classification en familles naturelles, la description de tous les genres, des tableaux synoptiques destinés à faciliter l’étude, le catalogue de toutes les espèces, de nombreux dessins. Chez A. Deyrolle, Paris, 1–95. <ext-link xlink:href="10.5962/t.173866" ext-link-type="doi" xlink:type="simple">https://doi.org/10.5962/t.173866</ext-link></mixed-citation></ref><ref id="B7"><mixed-citation xmlns:xlink="http://www.w3.org/1999/xlink" xlink:type="simple"><person-group><name name-style="western"><surname>Fenyes</surname><given-names>A</given-names></name></person-group> (<year>1919</year>) <article-title><tp:taxon-name><tp:taxon-name-part taxon-name-part-type="order">Coleoptera</tp:taxon-name-part></tp:taxon-name>. Fam. <tp:taxon-name><tp:taxon-name-part taxon-name-part-type="family">Staphylinidae</tp:taxon-name-part></tp:taxon-name>. Subfam. <tp:taxon-name><tp:taxon-name-part taxon-name-part-type="subfamily">Aleocharinae</tp:taxon-name-part></tp:taxon-name>.</article-title> In: <person-group><name name-style="western"><surname>Wytsman</surname><given-names>P</given-names></name></person-group> (<role>Ed.</role>) <issue-title>Genera Insectorum.</issue-title><source>Louis Desmet-Verteneuil, Brussels</source>, <fpage>1</fpage>–<lpage>453</lpage>.</mixed-citation></ref><ref id="B1"><mixed-citation xmlns:xlink="http://www.w3.org/1999/xlink" xlink:type="simple"><person-group><name name-style="western"><surname>Bernhauer</surname><given-names>M</given-names></name><name name-style="western"><surname>Scheerpeltz</surname><given-names>O</given-names></name></person-group> (<year>1926</year>) <article-title><tp:taxon-name><tp:taxon-name-part taxon-name-part-type="family">Staphylinidae</tp:taxon-name-part></tp:taxon-name> VI. (Pars 82).</article-title> In: <person-group><name name-style="western"><surname>Junk</surname><given-names>W</given-names></name><name name-style="western"><surname>Schenkling</surname><given-names>S</given-names></name></person-group> (<role>Eds</role>) <issue-title>Coleopterorum Catalogus Vol.</issue-title><source>5. W. Junk, Berlin</source>, <fpage>499</fpage>–<lpage>988</lpage>.</mixed-citation></ref><ref id="B30"><mixed-citation xmlns:xlink="http://www.w3.org/1999/xlink" xlink:type="simple"><person-group><name name-style="western"><surname>Smetana</surname><given-names>A</given-names></name></person-group> (<year>2004</year>) <article-title>Subfamily <tp:taxon-name><tp:taxon-name-part taxon-name-part-type="subfamily">Aleocharinae</tp:taxon-name-part></tp:taxon-name> Fleming, 1821.</article-title> In: <person-group><name name-style="western"><surname>Löbl</surname><given-names>I</given-names></name><name name-style="western"><surname>Smetana</surname><given-names>A</given-names></name></person-group> (<role>Eds</role>) <issue-title>Catalogue of Palaearctic Coleoptera.</issue-title><source>Vol. 2. <tp:taxon-name><tp:taxon-name-part taxon-name-part-type="superfamily">Hydrophiloidea</tp:taxon-name-part></tp:taxon-name>-<tp:taxon-name><tp:taxon-name-part taxon-name-part-type="superfamily">Histeroidea</tp:taxon-name-part></tp:taxon-name>, <tp:taxon-name><tp:taxon-name-part taxon-name-part-type="superfamily">Staphylinoidea</tp:taxon-name-part></tp:taxon-name>. Apollo Books, Stenstrup</source>, <fpage>353</fpage>–<lpage>494</lpage>. <ext-link xlink:href="10.1603/008.104.0301" ext-link-type="doi" xlink:type="simple">https://doi.org/10.1603/008.104.0301</ext-link></mixed-citation></ref><ref id="B26"><mixed-citation xmlns:xlink="http://www.w3.org/1999/xlink" xlink:type="simple"><person-group><name name-style="western"><surname>Schülke</surname><given-names>M</given-names></name><name name-style="western"><surname>Smetana</surname><given-names>A</given-names></name></person-group> (<year>2015</year>) <article-title><tp:taxon-name><tp:taxon-name-part taxon-name-part-type="family">Staphylinidae</tp:taxon-name-part></tp:taxon-name> Latreille, 1802.</article-title> In: <person-group><name name-style="western"><surname>Löbl</surname><given-names>I</given-names></name><name name-style="western"><surname>Löbl</surname><given-names>D</given-names></name></person-group> (<role>Eds</role>) <issue-title>Catalogue of Palaearctic Coleoptera.</issue-title><source>Volume 2/1–2. Revised and updated edition. <tp:taxon-name><tp:taxon-name-part taxon-name-part-type="family">Hydrophiloideae</tp:taxon-name-part></tp:taxon-name><tp:taxon-name><tp:taxon-name-part taxon-name-part-type="superfamily">Staphylinoidea</tp:taxon-name-part></tp:taxon-name>. Brill, Leiden</source>, <fpage>304</fpage>–<lpage>1134</lpage>.</mixed-citation></ref><ref id="B27"><mixed-citation xmlns:xlink="http://www.w3.org/1999/xlink" xlink:type="simple"><person-group><name name-style="western"><surname>Seevers</surname><given-names>CH</given-names></name></person-group> (<year>1978</year>) <article-title>A generic and tribal revision of the North American <tp:taxon-name><tp:taxon-name-part taxon-name-part-type="subfamily">Aleocharinae</tp:taxon-name-part></tp:taxon-name> (<tp:taxon-name><tp:taxon-name-part taxon-name-part-type="order">Coleoptera</tp:taxon-name-part></tp:taxon-name>: <tp:taxon-name><tp:taxon-name-part taxon-name-part-type="family">Staphylinidae</tp:taxon-name-part></tp:taxon-name>). Fieldiana.</article-title><source>Zoology</source><volume>71</volume>: <fpage>1</fpage>–<lpage>289</lpage>.</mixed-citation></ref><ref id="B13"><mixed-citation xmlns:xlink="http://www.w3.org/1999/xlink" xlink:type="simple"><person-group><name name-style="western"><surname>Maruyama</surname><given-names>M</given-names></name></person-group> (<year>2009</year>) <article-title>On the Myrmecophilous Genus <italic><tp:taxon-name><tp:taxon-name-part taxon-name-part-type="genus">Losiusa</tp:taxon-name-part></tp:taxon-name></italic> Seevers, 1978 (<tp:taxon-name><tp:taxon-name-part taxon-name-part-type="order">Coleoptera</tp:taxon-name-part></tp:taxon-name>, <tp:taxon-name><tp:taxon-name-part taxon-name-part-type="family">Staphylinidae</tp:taxon-name-part></tp:taxon-name>, <tp:taxon-name><tp:taxon-name-part taxon-name-part-type="subfamily">Aleocharinae</tp:taxon-name-part></tp:taxon-name>).</article-title><source>Esakia</source><volume>49</volume>: <fpage>111</fpage>–<lpage>116</lpage>. <ext-link xlink:href="10.5109/16153" ext-link-type="doi" xlink:type="simple">https://doi.org/10.5109/16153</ext-link></mixed-citation></ref><ref id="B16"><mixed-citation xmlns:xlink="http://www.w3.org/1999/xlink" xlink:type="simple"><person-group><name name-style="western"><surname>Osswald</surname><given-names>J</given-names></name><name name-style="western"><surname>Bachmann</surname><given-names>L</given-names></name><name name-style="western"><surname>Gusarov</surname><given-names>VI</given-names></name></person-group> (<year>2013</year>) <article-title>Molecular phylogeny of the beetle tribe <tp:taxon-name><tp:taxon-name-part taxon-name-part-type="tribe">Oxypodini</tp:taxon-name-part></tp:taxon-name> (<tp:taxon-name><tp:taxon-name-part taxon-name-part-type="order">Coleoptera</tp:taxon-name-part></tp:taxon-name>: <tp:taxon-name><tp:taxon-name-part taxon-name-part-type="family">Staphylinidae</tp:taxon-name-part></tp:taxon-name>: <tp:taxon-name><tp:taxon-name-part taxon-name-part-type="subfamily">Aleocharinae</tp:taxon-name-part></tp:taxon-name>).</article-title><source>Systematic Entomology</source><volume>38</volume>(<issue>3</issue>): <fpage>507</fpage>–<lpage>522</lpage>. <ext-link xlink:href="10.1111/syen.12011" ext-link-type="doi" xlink:type="simple">https://doi.org/10.1111/syen.12011</ext-link></mixed-citation></ref><ref id="B31"><mixed-citation xmlns:xlink="http://www.w3.org/1999/xlink" xlink:type="simple"><person-group><name name-style="western"><surname>Wasmann</surname><given-names>E</given-names></name></person-group> (<year>1901</year>) <article-title>On Some Genera of <tp:taxon-name><tp:taxon-name-part taxon-name-part-type="family">Staphylinidae</tp:taxon-name-part></tp:taxon-name>, Described by Thos. L. Casey.</article-title><source>Canadian Entomologist</source><volume>33</volume>(<issue>9</issue>): <fpage>249</fpage>–<lpage>252</lpage>. <ext-link xlink:href="10.4039/Ent33249-9" ext-link-type="doi" xlink:type="simple">https://doi.org/10.4039/Ent33249-9</ext-link></mixed-citation></ref></ref-list></tp:taxon-treatment>
