# Supplementary material for: ﻿Taxonomy of Homoeusa Kraatz, 1856 (Coleoptera, Staphylinidae) from the East Palearctic: I. Homoeusarufescens (Sharp, 1874) and a new allied species
Source: Zookeys. 2022 Sep 12;1121:39–58. doi: 10.3897/zookeys.1121.85489 (PMC9848731; doi:10.3897/zookeys.1121.85489)
Supplement: XML Treatment for Homoeusa rufescens [file zookeys.1121.85489-treatment2.xml]

<!DOCTYPE tp:taxon-treatment
  PUBLIC "-//TaxonX//DTD Taxonomic Treatment Publishing DTD v0 20100105//EN" "tax-treatment-NSO.dtd">
<tp:taxon-treatment xmlns:tp="http://www.plazi.org/taxpub"><tp:treatment-meta><kwd-group><label>Taxon classification</label><kwd>
                <named-content content-type="kingdom">Animalia</named-content>
              </kwd><kwd>
                <named-content content-type="order">Coleoptera</named-content>
              </kwd><kwd>
                <named-content content-type="family">Staphylinidae</named-content>
              </kwd></kwd-group><mixed-citation publication-type="journal"><person-group><name><surname>Nozaki</surname><given-names>Tsubasa</given-names></name><name><surname>Maruyama</surname><given-names>Munetoshi</given-names></name></person-group><article-title>﻿Taxonomy of <italic><tp:taxon-name><tp:taxon-name-part taxon-name-part-type="genus" reg="Homoeusa">Homoeusa</tp:taxon-name-part></tp:taxon-name></italic> Kraatz, 1856 (<tp:taxon-name><tp:taxon-name-part taxon-name-part-type="order">Coleoptera</tp:taxon-name-part></tp:taxon-name>, <tp:taxon-name><tp:taxon-name-part taxon-name-part-type="family">Staphylinidae</tp:taxon-name-part></tp:taxon-name>) from the East Palearctic: I. <italic><tp:taxon-name><tp:taxon-name-part taxon-name-part-type="genus" reg="Homoeusa">Homoeusa</tp:taxon-name-part><tp:taxon-name-part taxon-name-part-type="species" reg="rufescens">rufescens</tp:taxon-name-part></tp:taxon-name></italic> (Sharp, 1874) and a new allied species</article-title><source>Zookeys</source><day>12</day><month>09</month><year>2022</year><volume>1121</volume><fpage>39</fpage><lpage>58</lpage><pub-id pub-id-type="doi">10.3897/zookeys.1121.85489</pub-id></mixed-citation></tp:treatment-meta><tp:nomenclature><label>﻿</label><tp:taxon-name>
              <object-id xmlns:xlink="http://www.w3.org/1999/xlink" content-type="arpha" xlink:type="simple">5AC068EF-583D-5C96-9634-BFB233948F47</object-id>
              <tp:taxon-name-part taxon-name-part-type="genus" reg="Homoeusa">Homoeusa</tp:taxon-name-part>
              <tp:taxon-name-part taxon-name-part-type="species" reg="rufescens">rufescens</tp:taxon-name-part>
            </tp:taxon-name><tp:taxon-authority>(Sharp, 1874), combination confirmed</tp:taxon-authority><xref ref-type="fig" rid="F1">Japanese name: Hoso-hirata-ariyadori Figs 1–4</xref><xref ref-type="fig" rid="F2">, 6–9</xref><xref ref-type="fig" rid="F3">, 10–16</xref><xref ref-type="fig" rid="F6">, 28</xref><xref ref-type="fig" rid="F6">, 29</xref><tp:nomenclature-citation-list><tp:nomenclature-citation><tp:taxon-name>
                  <tp:taxon-name-part taxon-name-part-type="genus" reg="Thiasophila">Thiasophila</tp:taxon-name-part>
                  <tp:taxon-name-part taxon-name-part-type="species" reg="rufescens">rufescens</tp:taxon-name-part>
                </tp:taxon-name><comment>Sharp, 1874: 5; <xref ref-type="bibr" rid="B7">Fenyes 1919</xref>: 393 (catalogue); <xref ref-type="bibr" rid="B1">Bernhauer and Scheerpeltz 1926</xref>: 771 (catalogue); <xref ref-type="bibr" rid="B30">Smetana 2004</xref>: 488 (catalogue).</comment></tp:nomenclature-citation><tp:nomenclature-citation><tp:taxon-name>
                  <tp:taxon-name-part taxon-name-part-type="genus" reg="Homoeusa">Homoeusa</tp:taxon-name-part>
                  <tp:taxon-name-part taxon-name-part-type="species" reg="rufescens">rufescens</tp:taxon-name-part>
                </tp:taxon-name><comment>: <xref ref-type="bibr" rid="B14">Maruyama and Zerche 2014</xref>: 17 (mentioning actual generic affiliation); Schüelke and Smetana 2015; 682 (catalogue).</comment></tp:nomenclature-citation></tp:nomenclature-citation-list></tp:nomenclature><tp:treatment-sec sec-type="type material" id="SECID0EZQAE"><title>Type material.</title><p><bold><italic>Lectotype</italic></bold> (Figs <xref ref-type="fig" rid="F1">1–3</xref>), here designated, ♂, “Japan. Lewis.” / “Sharp Coll 1905-313” / “Syn-type” (blue round curator label) / “Lectotype <italic><tp:taxon-name><tp:taxon-name-part taxon-name-part-type="genus" reg="Thiasophila">Thiasophila</tp:taxon-name-part><tp:taxon-name-part taxon-name-part-type="species" reg="rufescens">rufescens</tp:taxon-name-part></tp:taxon-name></italic> det. Maruyama, 2003” (dissected by MM) (<named-content xmlns:xlink="http://www.w3.org/1999/xlink" content-type="dwc:institutional_code" xlink:title="Natural History Museum, London" xlink:href="http://grbio.org/institution/natural-history-museum-london" xlink:type="simple">NHM</named-content>). <bold><italic>Paralectotypes</italic></bold>, 1 ♀, same data as lectotype but labelled “Type” (red round curator label) / “<tp:taxon-name><tp:taxon-name-part taxon-name-part-type="genus" reg="Thiasophila">Thiasophila</tp:taxon-name-part><tp:taxon-name-part taxon-name-part-type="species" reg="rufescens">rufescens</tp:taxon-name-part></tp:taxon-name> type D.S.” (<named-content xmlns:xlink="http://www.w3.org/1999/xlink" content-type="dwc:institutional_code" xlink:title="Natural History Museum, London" xlink:href="http://grbio.org/institution/natural-history-museum-london" xlink:type="simple">NHM</named-content>); 5 unsexed, same data as lectotype, but one is labelled “Nagasaki” (<named-content xmlns:xlink="http://www.w3.org/1999/xlink" content-type="dwc:institutional_code" xlink:title="Natural History Museum, London" xlink:href="http://grbio.org/institution/natural-history-museum-london" xlink:type="simple">NHM</named-content>).</p></tp:treatment-sec><tp:treatment-sec sec-type="material" id="SECID0EPSAE"><title>Additional material.</title><p><bold>Japan: Honshû: Fukushima-ken</bold>: 1 unsexed, Yukiwari-bashi, Nishigô-mura, 29. VII. 2000, T. Kobayashi. <bold>Ibaraki-ken</bold>: 2 unsexed, Inohana Pass, 29. V. 1994, Y. Hagino. <bold>Tochigi-ken</bold>: 1 unsexed, Tobiyama Castle, Utsunomiya-shi, 17–18. VI. 1998, M. Maruyama (<italic>LFS</italic>); 2 unsexed, 1♀, same locality, 17. VI. 1998, M. Maruyama (<italic>LF</italic>cf<italic>F</italic>); 2 unsexed, Shimokomoriya, Utsunomiya-shi, 6. VII. 1999, M. Maruyama; 3 unsexed, Sayado, Môka-shi, 15. VI. 2000, T. Kobayashi &amp; H. Obata; 81 unsexed, Ichikai-machi, Haga-gun, 29. IV.–2. V. 2002, Seidai Nagashima. <bold>Gunma-ken</bold>: 27 unsexed, Mt. Sakurayama, Onishi-chô, 22. V. 1999, Shiho Arai (<italic>LFS</italic>); 2 unsexed, Sakurayama Park, Onishi-chô, 18. V. 1998, Shiho Arai (<italic>LFS</italic>); 26 unsexed, 7♂, 3♀, same locality, 9. V. 1998, Shiho Arai (<italic>LJ</italic>); 10 unsexed, Sakurayama, Onishi-chô, 9. V. 1998, Koji Toyoda (<italic>LFS</italic>); 5 unsexed, Nakanojo Forest Park, Nakanojô-machi, 8. VI. 2001, T. Watanabe. <bold>Saitama-ken</bold>: 15 unsexed, Shioyama, Ranzan-machi, 21. VI. 1996, Koji Toyoda; 10 unsexed, same locality, 8. VI. 1997, Koji Toyoda (<italic>LF</italic>cf<italic>F</italic>); 16 unsexed, same locality, 10. V. 1998, K. Toyoda (<italic>LF</italic>cf<italic>F</italic>); 3 unsexed, Shôgunsama, Ranzan-machi, 21. IV. 1999, K. Toyoda; 1 unsexed, Sugiyama, Ranzan-machi, 13. VII. 1998, K. Toyoda; 13 unsexed, Toki-gawa, Kamagata-mura, Ranzan-machi, 25. IV. 1999, K. Toyoda; 2 unsexed, Shiro-yama, Kamagata-mura, Ranzan-machi, 17. VI. 2000, K. Toyoda (<italic>LF</italic>cf<italic>F</italic>); 4 unsexed, Ranzan-keikoku, Kamagata-mura, Ranzan-machi, 14. V. 2000, K. Toyoda; 2 unsexed, Hashidake, Chichibu-shi, 26. IV. 1998, S. Arai; 2 unsexed, Nakano, Showa-machi, 4. V. 2002, Hiromu Kamezawa (<italic>LFS</italic>) (cKam); 1 unsexed, same locality, 26. VI. 2001, H. Kamezawa (<italic>LF</italic>cf<italic>F</italic>) (cKam); 2 unsexed, same locality, 4. V. 2002, H. Kamezawa (<italic>LF</italic>cf<italic>F</italic>) (cKam); 5 unsexed, same locality, 4. V. 2003, H. Kamezawa (<italic>LF</italic>cf<italic>F</italic>) (cKam); 1 unsexed, Yokoze-machi, Chichibu-shi, 10–11. V. 1995, Yoshinori Kaneko, Akio Ito, Satoshi Tsuboyama. <bold>Chiba-ken</bold>: 1 unsexed, Mt. Kiyosumi, Amatsukominato, 9. VI. 1991, T. Takeda; 1 unsexed, Azeta, Sakura-shi, 20. VI. 1998, M. Maruyama (<italic>LFS</italic>); 1 unsexed, 1♀, same locality, 23–24. VI. 1998, M. Maruyama (<italic>LFS</italic>); 2 unsexed, same locality, 26. VI. 1998, M. Maruyama (<italic>LFS</italic>). <bold>Tôkyô-to</bold>: 1 unsexed, Mt. Takao, 1. V. 1985, S. Nomura; 2 unsexed, same locality, 13. V. 1985, S. Nomura; 2 unsexed, Takao-san (450 m in alt.), Hachioji-shi, 4. VI. 2001, M. Maruyama (<italic>LFS</italic>); 1 unsexed, Otomeyama Park, Shinjuku-ku, 13. V. 1985, S. Kubota; 3 unsexed, Dokan-bori, Imperial Palace, 17. V. 2000, T. Shimada (<abbrev xmlns:xlink="http://www.w3.org/1999/xlink" content-type="institution" xlink:title="National Museum of Nature and Science, Tsukuba" id="ABBRID0EMZAE" xlink:type="simple">NSMT</abbrev>); 34 unsexed, Kami-dokan-bori, Imperial Palace, 17. V. 2000, Shiho Arai (<italic>LF</italic>cf<italic>F</italic>) (MSMT). <bold>Kanagawa-ken</bold>: 2 unsexed, Kawasaki-shi, 1. V. 1985, S. Kubota; 3 unsexed, Ikuta-Ryokuchi, Kawasaki-shi, 13. IV. 2002, K. Matsumoto; 1 unsexed, Mt. Masukata, Kawasaki-shi, 15. VI. 1996, K. Kawada; 1 unsexed, Jinmu-ji, Zushi-shi, 20. VI. 2003, M. Maruyama; 1 unsexed, Mt. Tanzawa, 26. VI. 1983, Y. Hirano; 1 unsexed, Kawana, Fujisawa, 19. VI. 2000, T. Watanabe (<italic>LFS</italic>); 1 unsexed, same locality, 7. V. 2001, T. Watanabe (<italic>LF</italic>cf<italic>F</italic>); 3 unsexed, 1♂, same locality, 14. V. 2001, T. Watanabe; 6 unsexed, Toya, Tsukui, 11. V. 1976, Ryo Kiryu (<abbrev xmlns:xlink="http://www.w3.org/1999/xlink" content-type="institution" xlink:title="Sagamihara City Museum, Kanagawa, Japan" id="ABBRID0EY1AE" xlink:type="simple">SCM</abbrev>); 6 unsexed, same locality, 29. IV. 1977, Ryo Kiryu (<abbrev xmlns:xlink="http://www.w3.org/1999/xlink" content-type="institution" xlink:title="Sagamihara City Museum, Kanagawa, Japan" id="ABBRID0E41AE" xlink:type="simple">SCM</abbrev>); 2 unsexed, Mikage, Tsukui, 18. V. 1976, Ryo Kiryu (<abbrev xmlns:xlink="http://www.w3.org/1999/xlink" content-type="institution" xlink:title="Sagamihara City Museum, Kanagawa, Japan" id="ABBRID0EC2AE" xlink:type="simple">SCM</abbrev>); 1 unsexed, same locality, 23. IV. 1977, Ryo Kiryu (<abbrev xmlns:xlink="http://www.w3.org/1999/xlink" content-type="institution" xlink:title="Sagamihara City Museum, Kanagawa, Japan" id="ABBRID0EH2AE" xlink:type="simple">SCM</abbrev>); 1 unsexed, same locality, 9. VI. 1979, Ryo Kiryu (<abbrev xmlns:xlink="http://www.w3.org/1999/xlink" content-type="institution" xlink:title="Sagamihara City Museum, Kanagawa, Japan" id="ABBRID0EM2AE" xlink:type="simple">SCM</abbrev>). <bold>Yamanashi-ken</bold>: 2 unsexed, Karumizu-rindô, (1400 m in alt.), Narusawa, 29. VI. 2011, T. Watanabe. <bold>Shimane-ken</bold>: 1 unsexed, Urahikimi, 6. VI. 1988, S. Nomura. <bold>Okayama-ken</bold>: 1 unsexed, Ono Shine, Kawakami, Ohara-chô, Mimasaka-shi, 7. VI. 2009, Yoshifumi Fuzitani; 5 unsexed, same locality, 5. V. 2009, Yoshifumi Fuzitani (<italic>LFS</italic>). <bold>Yamaguchi-ken</bold>: 3 unsexed, Nishimagura, (100 m in alt.), Kusunoki, 30. V.–1. VI. 2000, Toshio Kishimoto. <bold>Shikoku: Kagawa-ken</bold>: 7 unsexed, 1♂, Usa-Jinja, Nagaona, Sanuki-shi, 31. V. 2001, M. Maruyama (<italic>LFS</italic>); 11 unsexed, 1♂, 1♀, Ôtaki-san, Shionoe-chô, 2. VI. 2001, M. Maruyama (<italic>LFN</italic>); 1 unsexed, Fujio-Jinja, Nishiuta-chô, Takamatsu-shi, 31. V. 2001, M. Maruyama (<italic>LFS</italic>); 4 unsexed, same locality, 1. VI. 2001, M. Maruyama (<italic>LFN</italic>); 5 unsexed, Furodani, Miki-chô, 30. VII. 2000, K. Izawa; 1 unsexed, Kamiyama, Miki-chô, 1. VI. 2001, M. Maruyama (<italic>LFS</italic>); 4 unsexed, Ôtawa, Nagano-chô, 22. V. 2000, F. Ito; 11 unsexed, Atago-yama, Kotohira-chô, 1. VI. 2001, M. Maruyama (<italic>LFS</italic>). <bold>Ehime-ken</bold>: 1♂, Sugitate, 17. VI. 2017, Yu Hisasue. <bold>Kyûshû: Fukuoka-ken</bold>: 1 unsexed, Hikosan, Biol. Lab. KU, Soeda-machi, 8–10. V. 1957, K. Morimoto; 1 unsexed, same locality, 7. VI. 1993, S. Nomura; 3 unsexed, Hikosan, Biol. Lab. KU (750 m in alt.), Soeda-machi, 22. V. 2011, M. Maruyama (<italic>LF</italic>cf<italic>F</italic>); 1 unsexed, Kusaba, Nishi-ku, Fukuoka-shi, 28. IV. 2018, Tsubasa Nozaki; 1 unsexed, Motooka, Nishi-ku, Fukuoka-shi, 29. IV. 2020, Tsubasa Nozaki; 1 unsexed, Mt. Shioji, Otogana, Onojo-shi [33.5416°N, 130.5023°E], 28. V. 2017, Yu Hisasue (<italic>LFS</italic>). <bold>Saga-ken</bold>: 1 unsexed, Tôsen-zan, Ureshino-shi, 29. IV. 2018, Mitsuyasu Nishida (fit). <bold>Nagasaki-ken</bold>: 4 unsexed, Tanukinoo, Masuragahara-machi, Ômura-shi, 5. V. 2018, Mitsuyasu Nishida. <bold>Kumamoto-ken</bold>: 1 unsexed, Shiraga-dake, 4. XI. 1984, M. Ohara (<named-content xmlns:xlink="http://www.w3.org/1999/xlink" content-type="dwc:institutional_code" xlink:title="The Hokkaido University Museum, Sapporo" xlink:href="http://grbio.org/institution/hokkaido-university-museum" xlink:type="simple">HUM</named-content>).</p><fig id="F1" position="float" orientation="portrait"><object-id xmlns:xlink="http://www.w3.org/1999/xlink" content-type="doi" xlink:type="simple">10.3897/zookeys.1121.85489.figures1-5</object-id><object-id xmlns:xlink="http://www.w3.org/1999/xlink" content-type="arpha" xlink:type="simple">FE657C58-F908-5707-BE94-67634B78B2E2</object-id><label>Figures 1–5.</label><caption><p><bold>1–3</bold> Lectotype of <italic><tp:taxon-name><tp:taxon-name-part taxon-name-part-type="genus" reg="Homoeusa">Homoeusa</tp:taxon-name-part><tp:taxon-name-part taxon-name-part-type="species" reg="rufescens">rufescens</tp:taxon-name-part></tp:taxon-name></italic> (Sharp, 1874): <bold>1</bold> habitus of the lectotype, male <bold>2</bold> labels of the lectotype <bold>3</bold> dissected parts of the lectotype <bold>4</bold> habitus of <italic><tp:taxon-name><tp:taxon-name-part taxon-name-part-type="genus" reg="Homoeusa">Homoeusa</tp:taxon-name-part><tp:taxon-name-part taxon-name-part-type="species" reg="rufescens">rufescens</tp:taxon-name-part></tp:taxon-name></italic> from non-type specimens, female <bold>5</bold> habitus of the holotype of <italic><tp:taxon-name><tp:taxon-name-part taxon-name-part-type="genus" reg="Homoeusa">Homoeusa</tp:taxon-name-part><tp:taxon-name-part taxon-name-part-type="species" reg="ovata">ovata</tp:taxon-name-part></tp:taxon-name></italic> sp. nov., male.</p></caption><graphic xmlns:xlink="http://www.w3.org/1999/xlink" xlink:href="zookeys-1121-039_article-85489__-g001.jpg" position="float" orientation="portrait" xlink:type="simple" id="oo_742359.jpg"><uri content-type="original_file" xlink:type="simple">https://binary.pensoft.net/fig/742359</uri></graphic></fig></tp:treatment-sec><tp:treatment-sec sec-type="diagnosis" id="SECID0EKBAG"><title>Diagnosis.</title><p>It is distinguished from the other species of the genus by the following combination of characteristics: body small, slender and subparallel-sided; pronotum less transverse (<abbrev xmlns:xlink="http://www.w3.org/1999/xlink" xlink:title="pronotal width" id="ABBRID0EQBAG" xlink:type="simple">PW</abbrev>/<abbrev xmlns:xlink="http://www.w3.org/1999/xlink" xlink:title="pronotal length" id="ABBRID0EUBAG" xlink:type="simple">PL</abbrev>, 1.38–1.47), widest near middle, posterolateral angle obtuse, posterior margin hardly sinuate; apical lobe of male aedeagus thick with round sheet-like projection; apical lobe of paramere straight; velum broad and round.</p></tp:treatment-sec><tp:treatment-sec sec-type="redescription" id="SECID0EYBAG"><title>Redescription.</title><p><bold><italic>Body</italic></bold> (Figs <xref ref-type="fig" rid="F1">1</xref>, <xref ref-type="fig" rid="F1">4</xref>) small, very slender, subparallel-sided; dorsal surface mostly slightly polished.</p><p><bold><italic>Head</italic></bold> (Fig. <xref ref-type="fig" rid="F2">6</xref>) relatively large, reddish brown; frontal margin with few long setae; carina of antennal insertion gently sinuate; eye large. Antennae (Fig. <xref ref-type="fig" rid="F2">7</xref>) stout, as long as head and pronotum combined, reddish brown, but segments I–IV and XI paler; segment I dilated, widest near apex; segment II slightly longer than III, widened apically; segment III widened apically; segment IV–X widened apically, each apical margin fringed with small teeth and longer than wide; segments IV as long as wide; segments V–X slightly wider than long; segment XI oblong oval. Labrum (Fig. <xref ref-type="fig" rid="F2">8</xref>), apical margin concave, surface with 20 setae; epipharynx with 2 pairs of sensillae on anterior margin, and 3 pairs of micro setae on lateral margin. Mentum (Fig. <xref ref-type="fig" rid="F2">9</xref>) with 3 pairs of setae and 1 pair of microsetae; anterior margin deeply concave. Prementum (Fig. <xref ref-type="fig" rid="F3">10</xref>) with many pseudopores, and with 2–3 real pores and 1 setal pore on each side near middle lateral margin. Ligula elongate, apical margin with 1 pair of spinule and several sensilla. Labial palpus, segment II and III each with 5 setae.</p><p><bold><italic>Pronotum</italic></bold> (Fig. <xref ref-type="fig" rid="F2">6</xref>) convex, subrectangular, less transverse, widest near middle; posterolateral angle obtuse, posterior margin hardly sinuate, brownish red to brownish black; surface finely covered with setae and punctures. Elytra (Fig. <xref ref-type="fig" rid="F2">6</xref>) slightly widened posteriorly, posterior margins shallowly notched near lateral corners, brownish red; surface finely covered with setae and punctures, moderately reticulated. Mesoventral processes (Fig. <xref ref-type="fig" rid="F3">11</xref>) narrow, with medial carina forming Y-shaped, apex rounded; mesocoxal cavities separated; metaventral process weakly produced.</p><p><bold><italic>Abdomen</italic></bold> elongate, slightly narrowed posteriad; surface sparsely covered with short setae and each posterior margin with long stout setae; polished and weekly reticulated.</p><p><bold>Male</bold>: 8<sup>th</sup> sternite longer than wide, weakly rounded apically. Median lobe of aedeagus (Fig. <xref ref-type="fig" rid="F3">12</xref>), apical lobe of aedeagus thick with round flattened projection on ventral side; apical lobe of paramere (Fig. <xref ref-type="fig" rid="F3">13</xref>) short and straight; velum broad and round; ventral margin of paramerite almost straight.</p><p><bold>Female</bold>: 8<sup>th</sup> sternite longer than wide, weakly rounded apically. Spermatheca (Figs <xref ref-type="fig" rid="F3">14–16</xref>), apical part moderately swollen; apical 3/5 with inner wall densely reticulated.</p></tp:treatment-sec><tp:treatment-sec sec-type="description" id="SECID0EYEAG"><title>Measurements.</title><p>Body shape (<italic>N</italic> = 20): <abbrev xmlns:xlink="http://www.w3.org/1999/xlink" xlink:title="approximate body length" id="ABBRID0EAFAG" xlink:type="simple">BL</abbrev> ≈ 1.6–2.7; <abbrev xmlns:xlink="http://www.w3.org/1999/xlink" xlink:title="antennal length" id="ABBRID0EEFAG" xlink:type="simple">AL</abbrev>, 0.64–0.75; <abbrev xmlns:xlink="http://www.w3.org/1999/xlink" xlink:title="head width" id="ABBRID0EIFAG" xlink:type="simple">HW</abbrev>, 0.41–0.47; <abbrev xmlns:xlink="http://www.w3.org/1999/xlink" xlink:title="pronotal length" id="ABBRID0EMFAG" xlink:type="simple">PL</abbrev>, 0.44–0.50; <abbrev xmlns:xlink="http://www.w3.org/1999/xlink" xlink:title="pronotal width" id="ABBRID0EQFAG" xlink:type="simple">PW</abbrev>, 0.61–0.70; <abbrev xmlns:xlink="http://www.w3.org/1999/xlink" xlink:title="elytral length" id="ABBRID0EUFAG" xlink:type="simple">EL</abbrev>, 0.38–0.44; <abbrev xmlns:xlink="http://www.w3.org/1999/xlink" xlink:title="elytral width" id="ABBRID0EYFAG" xlink:type="simple">EW</abbrev>, 0.65–0.73; <abbrev xmlns:xlink="http://www.w3.org/1999/xlink" xlink:title="hind tibial length" id="ABBRID0E3FAG" xlink:type="simple">HTL</abbrev>, 0.42–0.48; <abbrev xmlns:xlink="http://www.w3.org/1999/xlink" xlink:title="pronotal width" id="ABBRID0EAGAG" xlink:type="simple">PW</abbrev>/<abbrev xmlns:xlink="http://www.w3.org/1999/xlink" xlink:title="pronotal length" id="ABBRID0EEGAG" xlink:type="simple">PL</abbrev>, 1.38–1.49; <abbrev xmlns:xlink="http://www.w3.org/1999/xlink" xlink:title="pronotal width" id="ABBRID0EIGAG" xlink:type="simple">PW</abbrev>/<abbrev xmlns:xlink="http://www.w3.org/1999/xlink" xlink:title="head width" id="ABBRID0EMGAG" xlink:type="simple">HW</abbrev>, 1.38–1.57; <abbrev xmlns:xlink="http://www.w3.org/1999/xlink" xlink:title="antennal length" id="ABBRID0EQGAG" xlink:type="simple">AL</abbrev>/<abbrev xmlns:xlink="http://www.w3.org/1999/xlink" xlink:title="head width" id="ABBRID0EUGAG" xlink:type="simple">HW</abbrev>, 1.45–1.77. Aspect ratio (length/width) of each antennal segment from I to XI (<italic>N</italic> = 6): 1.36–1.58, 1.43–1.71, 1.15–1.22, 0.63–0.77, 0.52–0.63, 0.43–0.53, 0.44–0.50, 0.39–0.49, 0.43–0.51, 0.49–0.56, 1.26–1.54.</p><fig id="F2" position="float" orientation="portrait"><object-id xmlns:xlink="http://www.w3.org/1999/xlink" content-type="doi" xlink:type="simple">10.3897/zookeys.1121.85489.figures6-9</object-id><object-id xmlns:xlink="http://www.w3.org/1999/xlink" content-type="arpha" xlink:type="simple">CBA4B1F6-E3C2-5273-AA40-87E1A65EF584</object-id><label>Figures 6–9.</label><caption><p><italic><tp:taxon-name><tp:taxon-name-part taxon-name-part-type="genus" reg="Homoeusa">Homoeusa</tp:taxon-name-part><tp:taxon-name-part taxon-name-part-type="species" reg="rufescens">rufescens</tp:taxon-name-part></tp:taxon-name></italic> Sharp, 1874 <bold>6</bold> fore body <bold>7</bold> right antenna <bold>8</bold> labrum <bold>9</bold> mentum.</p></caption><graphic xmlns:xlink="http://www.w3.org/1999/xlink" xlink:href="zookeys-1121-039_article-85489__-g002.jpg" position="float" orientation="portrait" xlink:type="simple" id="oo_742360.jpg"><uri content-type="original_file" xlink:type="simple">https://binary.pensoft.net/fig/742360</uri></graphic></fig></tp:treatment-sec><tp:treatment-sec sec-type="variation" id="SECID0E1HAG"><title>Variation.</title><p>In most individuals, the pronotum tends to be brownish red, but the color varies from brownish red to brownish black.</p></tp:treatment-sec><tp:treatment-sec sec-type="distribution" id="SECID0E6HAG"><title>Distribution.</title><p>Japan (Honshû, Shikoku, Kyûshû).</p></tp:treatment-sec><tp:treatment-sec sec-type="Bionomics" id="SECID0EEIAG"><title>Bionomics.</title><p>From April to July, this species can be found in the trails of the <italic><tp:taxon-name><tp:taxon-name-part taxon-name-part-type="genus" reg="Lasius">Lasius</tp:taxon-name-part><tp:taxon-name-part taxon-name-part-type="species" reg="fuliginosus">fuliginosus</tp:taxon-name-part></tp:taxon-name></italic> species group (Fig. <xref ref-type="fig" rid="F6">28</xref>). When they encounter host ants, they pause briefly until the ants ignore them and then start walking. TN observed that they ate prey that the ants were trying to carry but dropped. This species is sometimes observed to climb on food that the host ant is carrying and eat it (Fig. <xref ref-type="fig" rid="F6">29</xref>).</p></tp:treatment-sec><tp:treatment-sec sec-type="Symbiotic hosts" id="SECID0E4IAG"><title>Symbiotic hosts.</title><p><tp:taxon-name><tp:taxon-name-part taxon-name-part-type="genus" reg="Lasius">Lasius</tp:taxon-name-part><tp:taxon-name-part taxon-name-part-type="uncertainty-rank">cf.</tp:taxon-name-part><tp:taxon-name-part taxon-name-part-type="species" reg="fuliginosus">fuliginosus</tp:taxon-name-part></tp:taxon-name>, <italic><tp:taxon-name><tp:taxon-name-part taxon-name-part-type="genus" reg="Lasius">L.</tp:taxon-name-part><tp:taxon-name-part taxon-name-part-type="species" reg="morisitai">morisitai</tp:taxon-name-part></tp:taxon-name></italic>, <italic><tp:taxon-name><tp:taxon-name-part taxon-name-part-type="genus" reg="Lasius">L.</tp:taxon-name-part><tp:taxon-name-part taxon-name-part-type="species" reg="nipponensis">nipponensis</tp:taxon-name-part></tp:taxon-name></italic>, <italic><tp:taxon-name><tp:taxon-name-part taxon-name-part-type="genus" reg="Lasius">L.</tp:taxon-name-part><tp:taxon-name-part taxon-name-part-type="species" reg="spathepus">spathepus</tp:taxon-name-part></tp:taxon-name></italic>.</p></tp:treatment-sec><tp:treatment-sec sec-type="remarks" id="SECID0ERKAG"><title>Remarks.</title><p>The original description suggested that the syntypes included another species (<xref ref-type="bibr" rid="B28">Sharp 1874</xref>). Based on our examination of the syntype, it includes two species, as mentioned in the original description. Here, the specimens of the more slender species that more closely match the original description are designated as the lectotype and paralectotype. The specimens that were judged a different species were excluded from the syntypes of <italic><tp:taxon-name><tp:taxon-name-part taxon-name-part-type="genus" reg="Homoeusa">H.</tp:taxon-name-part><tp:taxon-name-part taxon-name-part-type="species" reg="rufescens">rufescens</tp:taxon-name-part></tp:taxon-name></italic> and included in the paratypes of the following species. As is often the case with old specimens, the proteins in the lectotype were denatured and potassium hydroxide did not sufficiently dissolve the muscle of the genital organs (Fig. <xref ref-type="fig" rid="F1">3</xref>), but the morphological characteristics of this species were fully observed.</p><fig id="F3" position="float" orientation="portrait"><object-id xmlns:xlink="http://www.w3.org/1999/xlink" content-type="doi" xlink:type="simple">10.3897/zookeys.1121.85489.figures10-16</object-id><object-id xmlns:xlink="http://www.w3.org/1999/xlink" content-type="arpha" xlink:type="simple">96CBE759-424E-5A59-B803-48716ACE05DF</object-id><label>Figures 10–16.</label><caption><p><italic><tp:taxon-name><tp:taxon-name-part taxon-name-part-type="genus" reg="Homoeusa">Homoeusa</tp:taxon-name-part><tp:taxon-name-part taxon-name-part-type="species" reg="rufescens">rufescens</tp:taxon-name-part></tp:taxon-name></italic> Sharp, 1874 <bold>10</bold> labium <bold>11</bold> meso-, metaventrite <bold>12</bold> median lobe of aedeagus from lateral view <bold>13</bold> paramere of aedeagus from lateral view <bold>14–16</bold> spermatheca.</p></caption><graphic xmlns:xlink="http://www.w3.org/1999/xlink" xlink:href="zookeys-1121-039_article-85489__-g003.jpg" position="float" orientation="portrait" xlink:type="simple" id="oo_742361.jpg"><uri content-type="original_file" xlink:type="simple">https://binary.pensoft.net/fig/742361</uri></graphic></fig><p>In the original description, “<italic><tp:taxon-name><tp:taxon-name-part taxon-name-part-type="genus" reg="Thiasophila">Thiasophila</tp:taxon-name-part><tp:taxon-name-part taxon-name-part-type="species" reg="rufescens">rufescens</tp:taxon-name-part></tp:taxon-name></italic>” is “found with <italic><tp:taxon-name><tp:taxon-name-part taxon-name-part-type="genus" reg="Formica">Formica</tp:taxon-name-part><tp:taxon-name-part taxon-name-part-type="species" reg="japonica">japonica</tp:taxon-name-part></tp:taxon-name></italic>” (<xref ref-type="bibr" rid="B28">Sharp 1874</xref>). <xref ref-type="bibr" rid="B24">Ruzsky (1912)</xref> established the subgenus ‘<italic><tp:taxon-name><tp:taxon-name-part taxon-name-part-type="genus" reg="Dendrolasius">Dendrolasius</tp:taxon-name-part></tp:taxon-name></italic>’ (=<italic><tp:taxon-name><tp:taxon-name-part taxon-name-part-type="genus" reg="Lasius">Lasius</tp:taxon-name-part><tp:taxon-name-part taxon-name-part-type="species" reg="fuliginosus">fuliginosus</tp:taxon-name-part></tp:taxon-name></italic> species group), with “<italic><tp:taxon-name><tp:taxon-name-part taxon-name-part-type="genus" reg="Formica">Formica</tp:taxon-name-part><tp:taxon-name-part taxon-name-part-type="species" reg="fuliginosa">fuliginosa</tp:taxon-name-part></tp:taxon-name></italic>” as the type species. There were no <italic><tp:taxon-name><tp:taxon-name-part taxon-name-part-type="genus" reg="Homoeusa">Homoeusa</tp:taxon-name-part><tp:taxon-name-part taxon-name-part-type="species" reg="rufescens">rufescens</tp:taxon-name-part></tp:taxon-name></italic> specimens collected from <italic><tp:taxon-name><tp:taxon-name-part taxon-name-part-type="genus" reg="Formica">Formica</tp:taxon-name-part></tp:taxon-name></italic> ants in the present study, so the syntypes were also likely collected from the <italic><tp:taxon-name><tp:taxon-name-part taxon-name-part-type="genus" reg="Lasius">Lasius</tp:taxon-name-part><tp:taxon-name-part taxon-name-part-type="species" reg="fuliginosus">fuliginosus</tp:taxon-name-part></tp:taxon-name></italic> species group. A single specimen was pinned with a <italic><tp:taxon-name><tp:taxon-name-part taxon-name-part-type="genus" reg="Lasius">Lasius</tp:taxon-name-part><tp:taxon-name-part taxon-name-part-type="species" reg="japonicus">japonicus</tp:taxon-name-part></tp:taxon-name></italic> (<italic>niger</italic> group), but this is considered to be a coincidence.</p></tp:treatment-sec><tp:treatment-sec><!--Section generated to contain objects referenced in tp:taxon-treatment.--><fig id="F6" position="float" orientation="portrait"><object-id xmlns:xlink="http://www.w3.org/1999/xlink" content-type="doi" xlink:type="simple">10.3897/zookeys.1121.85489.figures28-31</object-id><object-id xmlns:xlink="http://www.w3.org/1999/xlink" content-type="arpha" xlink:type="simple">2434499B-E550-5729-8F34-00DFEFA06FA4</object-id><label>Figures 28–31.</label><caption><p>Photos of alive individuals of <italic><tp:taxon-name><tp:taxon-name-part taxon-name-part-type="genus" reg="Homoeusa">Homoeusa</tp:taxon-name-part></tp:taxon-name></italic> spp. in trails of <italic><tp:taxon-name><tp:taxon-name-part taxon-name-part-type="genus" reg="Lasius">Lasius</tp:taxon-name-part><tp:taxon-name-part taxon-name-part-type="species" reg="fuliginosus">fuliginosus</tp:taxon-name-part></tp:taxon-name></italic> species group in field environments <bold>28, 29</bold><italic><tp:taxon-name><tp:taxon-name-part taxon-name-part-type="genus" reg="Homoeusa">H.</tp:taxon-name-part><tp:taxon-name-part taxon-name-part-type="species" reg="rufescens">rufescens</tp:taxon-name-part></tp:taxon-name></italic>: <bold>28</bold> waking on a trail of <italic><tp:taxon-name><tp:taxon-name-part taxon-name-part-type="genus" reg="Lasius">Lasius</tp:taxon-name-part><tp:taxon-name-part taxon-name-part-type="species" reg="morisitai">morisitai</tp:taxon-name-part></tp:taxon-name></italic><bold>29</bold> feeding on food being carried by ant workers (photographed by Taku Shimada) <bold>30, 31</bold><italic><tp:taxon-name><tp:taxon-name-part taxon-name-part-type="genus" reg="Homoeusa">H.</tp:taxon-name-part><tp:taxon-name-part taxon-name-part-type="species" reg="ovata">ovata</tp:taxon-name-part></tp:taxon-name></italic> sp. nov.: <bold>30</bold> waking on a trail of <tp:taxon-name><tp:taxon-name-part taxon-name-part-type="genus" reg="Lasius">Lasius</tp:taxon-name-part><tp:taxon-name-part taxon-name-part-type="uncertainty-rank">cf.</tp:taxon-name-part><tp:taxon-name-part taxon-name-part-type="species" reg="fuliginosus">fuliginosus</tp:taxon-name-part></tp:taxon-name><bold>31</bold> feeding on food being carried by ant workers (photographed by Kyoichi Kinomura).</p></caption><graphic xmlns:xlink="http://www.w3.org/1999/xlink" xlink:href="zookeys-1121-039_article-85489__-g006.jpg" position="float" orientation="portrait" xlink:type="simple" id="oo_742364.jpg"><uri content-type="original_file" xlink:type="simple">https://binary.pensoft.net/fig/742364</uri></graphic></fig></tp:treatment-sec><ref-list><ref id="B7"><mixed-citation xmlns:xlink="http://www.w3.org/1999/xlink" xlink:type="simple"><person-group><name name-style="western"><surname>Fenyes</surname><given-names>A</given-names></name></person-group> (<year>1919</year>) <article-title><tp:taxon-name><tp:taxon-name-part taxon-name-part-type="order">Coleoptera</tp:taxon-name-part></tp:taxon-name>. Fam. <tp:taxon-name><tp:taxon-name-part taxon-name-part-type="family">Staphylinidae</tp:taxon-name-part></tp:taxon-name>. Subfam. <tp:taxon-name><tp:taxon-name-part taxon-name-part-type="subfamily">Aleocharinae</tp:taxon-name-part></tp:taxon-name>.</article-title> In: <person-group><name name-style="western"><surname>Wytsman</surname><given-names>P</given-names></name></person-group> (<role>Ed.</role>) <issue-title>Genera Insectorum.</issue-title><source>Louis Desmet-Verteneuil, Brussels</source>, <fpage>1</fpage>–<lpage>453</lpage>.</mixed-citation></ref><ref id="B1"><mixed-citation xmlns:xlink="http://www.w3.org/1999/xlink" xlink:type="simple"><person-group><name name-style="western"><surname>Bernhauer</surname><given-names>M</given-names></name><name name-style="western"><surname>Scheerpeltz</surname><given-names>O</given-names></name></person-group> (<year>1926</year>) <article-title><tp:taxon-name><tp:taxon-name-part taxon-name-part-type="family">Staphylinidae</tp:taxon-name-part></tp:taxon-name> VI. (Pars 82).</article-title> In: <person-group><name name-style="western"><surname>Junk</surname><given-names>W</given-names></name><name name-style="western"><surname>Schenkling</surname><given-names>S</given-names></name></person-group> (<role>Eds</role>) <issue-title>Coleopterorum Catalogus Vol.</issue-title><source>5. W. Junk, Berlin</source>, <fpage>499</fpage>–<lpage>988</lpage>.</mixed-citation></ref><ref id="B30"><mixed-citation xmlns:xlink="http://www.w3.org/1999/xlink" xlink:type="simple"><person-group><name name-style="western"><surname>Smetana</surname><given-names>A</given-names></name></person-group> (<year>2004</year>) <article-title>Subfamily <tp:taxon-name><tp:taxon-name-part taxon-name-part-type="subfamily">Aleocharinae</tp:taxon-name-part></tp:taxon-name> Fleming, 1821.</article-title> In: <person-group><name name-style="western"><surname>Löbl</surname><given-names>I</given-names></name><name name-style="western"><surname>Smetana</surname><given-names>A</given-names></name></person-group> (<role>Eds</role>) <issue-title>Catalogue of Palaearctic Coleoptera.</issue-title><source>Vol. 2. <tp:taxon-name><tp:taxon-name-part taxon-name-part-type="superfamily">Hydrophiloidea</tp:taxon-name-part></tp:taxon-name>-<tp:taxon-name><tp:taxon-name-part taxon-name-part-type="superfamily">Histeroidea</tp:taxon-name-part></tp:taxon-name>, <tp:taxon-name><tp:taxon-name-part taxon-name-part-type="superfamily">Staphylinoidea</tp:taxon-name-part></tp:taxon-name>. Apollo Books, Stenstrup</source>, <fpage>353</fpage>–<lpage>494</lpage>. <ext-link xlink:href="10.1603/008.104.0301" ext-link-type="doi" xlink:type="simple">https://doi.org/10.1603/008.104.0301</ext-link></mixed-citation></ref><ref id="B14"><mixed-citation xmlns:xlink="http://www.w3.org/1999/xlink" xlink:type="simple"><person-group><name name-style="western"><surname>Maruyama</surname><given-names>M</given-names></name><name name-style="western"><surname>Zerche</surname><given-names>L</given-names></name></person-group> (<year>2014</year>) <article-title>Japanese species of Myrmechophilous genus <italic><tp:taxon-name><tp:taxon-name-part taxon-name-part-type="genus">Thiasophila</tp:taxon-name-part></tp:taxon-name></italic>.</article-title><source>Esakia</source><volume>54</volume>: <fpage>17</fpage>–<lpage>25</lpage>. <ext-link xlink:href="10.5109/1516263" ext-link-type="doi" xlink:type="simple">https://doi.org/10.5109/1516263</ext-link></mixed-citation></ref><ref id="B28"><mixed-citation xmlns:xlink="http://www.w3.org/1999/xlink" xlink:type="simple"><person-group><name name-style="western"><surname>Sharp</surname><given-names>D</given-names></name></person-group> (<year>1874</year>) <article-title>I. The <tp:taxon-name><tp:taxon-name-part taxon-name-part-type="family">Staphylinidae</tp:taxon-name-part></tp:taxon-name> of Japan.</article-title><source>Transactions of the Royal Entomological Society of London</source><volume>22</volume>(<issue>1</issue>): <fpage>1</fpage>–<lpage>103</lpage>. <ext-link xlink:href="10.1111/j.1365-2311.1874.tb00159.x" ext-link-type="doi" xlink:type="simple">https://doi.org/10.1111/j.1365-2311.1874.tb00159.x</ext-link></mixed-citation></ref><ref id="B24"><mixed-citation xmlns:xlink="http://www.w3.org/1999/xlink" xlink:type="simple"><person-group><name name-style="western"><surname>Ruzsky</surname><given-names>M</given-names></name></person-group> (<year>1912</year>) <article-title>Mirmekologische zametki.</article-title><source>Uchenye Zapiski Kazanskago Vetrinarago Instituta</source><volume>29</volume>: <fpage>629</fpage>–<lpage>636</lpage>.</mixed-citation></ref></ref-list></tp:taxon-treatment>
