# Supplementary material for: ﻿Taxonomy of Homoeusa Kraatz, 1856 (Coleoptera, Staphylinidae) from the East Palearctic: I. Homoeusarufescens (Sharp, 1874) and a new allied species
Source: Zookeys. 2022 Sep 12;1121:39–58. doi: 10.3897/zookeys.1121.85489 (PMC9848731; doi:10.3897/zookeys.1121.85489)
Supplement: XML Treatment for Homoeusa ovata [file zookeys.1121.85489-treatment3.xml]

<!DOCTYPE tp:taxon-treatment
  PUBLIC "-//TaxonX//DTD Taxonomic Treatment Publishing DTD v0 20100105//EN" "tax-treatment-NSO.dtd">
<tp:taxon-treatment xmlns:tp="http://www.plazi.org/taxpub"><tp:treatment-meta><kwd-group><label>Taxon classification</label><kwd>
                <named-content content-type="kingdom">Animalia</named-content>
              </kwd><kwd>
                <named-content content-type="order">Coleoptera</named-content>
              </kwd><kwd>
                <named-content content-type="family">Staphylinidae</named-content>
              </kwd></kwd-group><mixed-citation publication-type="journal"><person-group><name><surname>Nozaki</surname><given-names>Tsubasa</given-names></name><name><surname>Maruyama</surname><given-names>Munetoshi</given-names></name></person-group><article-title>﻿Taxonomy of <italic><tp:taxon-name><tp:taxon-name-part taxon-name-part-type="genus" reg="Homoeusa">Homoeusa</tp:taxon-name-part></tp:taxon-name></italic> Kraatz, 1856 (<tp:taxon-name><tp:taxon-name-part taxon-name-part-type="order">Coleoptera</tp:taxon-name-part></tp:taxon-name>, <tp:taxon-name><tp:taxon-name-part taxon-name-part-type="family">Staphylinidae</tp:taxon-name-part></tp:taxon-name>) from the East Palearctic: I. <italic><tp:taxon-name><tp:taxon-name-part taxon-name-part-type="genus" reg="Homoeusa">Homoeusa</tp:taxon-name-part><tp:taxon-name-part taxon-name-part-type="species" reg="rufescens">rufescens</tp:taxon-name-part></tp:taxon-name></italic> (Sharp, 1874) and a new allied species</article-title><source>Zookeys</source><day>12</day><month>09</month><year>2022</year><volume>1121</volume><fpage>39</fpage><lpage>58</lpage><pub-id pub-id-type="doi">10.3897/zookeys.1121.85489</pub-id></mixed-citation></tp:treatment-meta><tp:nomenclature><label>﻿</label><tp:taxon-name>
              <object-id xmlns:xlink="http://www.w3.org/1999/xlink" content-type="arpha" xlink:type="simple">9D6FA575-3250-528A-95AE-1B050E7BB766</object-id>
              <tp:taxon-name-part taxon-name-part-type="genus" reg="Homoeusa">Homoeusa</tp:taxon-name-part>
              <tp:taxon-name-part taxon-name-part-type="species" reg="ovata">ovata</tp:taxon-name-part>
              <object-id xmlns:xlink="http://www.w3.org/1999/xlink" content-type="zoobank" xlink:type="simple">https://zoobank.org/6638F337-2AAC-419F-9334-01EA46D98C90</object-id>
            </tp:taxon-name><tp:taxon-authority>Nozaki &amp; Maruyama</tp:taxon-authority><tp:taxon-status xmlns:xlink="http://www.w3.org/1999/xlink" xlink:type="simple">sp. nov.</tp:taxon-status><xref ref-type="fig" rid="F1">Japanese name: Hime-hirata-ariyadori Figs 5</xref><xref ref-type="fig" rid="F4">, 17–20</xref><xref ref-type="fig" rid="F5">, 21–27</xref><xref ref-type="fig" rid="F6">, 30</xref><xref ref-type="fig" rid="F6">, 31</xref></tp:nomenclature><tp:treatment-sec sec-type="type material" id="SECID0ERRAG"><title>Type material.</title><p><bold><italic>Holotype</italic>.</bold> “Mt. Maruyama / Sapporo-shi / &lt;Hokkaido, JAPAN&gt; / 6. VI. 1988 / M. Maruyama leg. / trail of ants” (<italic>LF</italic>cf<italic>F</italic>). <bold><italic>Paratypes</italic>.</bold> 1♂, (ex type series of “<italic><tp:taxon-name><tp:taxon-name-part taxon-name-part-type="genus" reg="Thiasophila">Thiasophila</tp:taxon-name-part><tp:taxon-name-part taxon-name-part-type="species" reg="rufescens">rufescens</tp:taxon-name-part></tp:taxon-name></italic>”), “Japan. Lewis.” / “Sharp Coll 1905-313” (no other data) (<named-content xmlns:xlink="http://www.w3.org/1999/xlink" content-type="dwc:institutional_code" xlink:title="Natural History Museum, London" xlink:href="http://grbio.org/institution/natural-history-museum-london" xlink:type="simple">NHM</named-content>). Paratypes. 1 unsexed (ex type series of “<italic><tp:taxon-name><tp:taxon-name-part taxon-name-part-type="genus" reg="Thiasophila">Thiasophila</tp:taxon-name-part><tp:taxon-name-part taxon-name-part-type="species" reg="rufescens">rufescens</tp:taxon-name-part></tp:taxon-name></italic>”), same data but labelled “<tp:taxon-name><tp:taxon-name-part taxon-name-part-type="genus" reg="Thiasophila"/><tp:taxon-name-part taxon-name-part-type="species" reg="rufescens">rufescens</tp:taxon-name-part></tp:taxon-name> var.?” (<named-content xmlns:xlink="http://www.w3.org/1999/xlink" content-type="dwc:institutional_code" xlink:title="Natural History Museum, London" xlink:href="http://grbio.org/institution/natural-history-museum-london" xlink:type="simple">NHM</named-content>). <bold>Russia: Primorskyi krai</bold>: 1 unsexed, Kamenushka, Ussuryisk (MMLASRUS07), 28. V. 2005, M. Maruyama (<italic>LFO</italic>); 1 unsexed, same locality (MMLASRUS09), 28. V. 2005, M. Maruyama (<italic>LFO</italic>) (<abbrev xmlns:xlink="http://www.w3.org/1999/xlink" content-type="institution" xlink:title="Institute of Biology and Soil Science, Vladivostok, Russia" id="ABBRID0EOUAG" xlink:type="simple">IBSS</abbrev>); 1 unsexed, 1♂, same locality (MMLASRUS11), 28. V. 2005, M. Maruyama (<italic>LFN</italic>); 1 unsexed, Bukhta Vityaz, Poluostrov Gamov, Khasanskyi (MMLASRUS14), 29. V. 2005, M. Maruyama (<italic>LFO</italic>); 2 unsexed, same locality (MMLASRUS17), 31. V. 2005, M. Maruyama (<italic>LFO</italic>) (<abbrev xmlns:xlink="http://www.w3.org/1999/xlink" content-type="institution" xlink:title="Institute of Biology and Soil Science, Vladivostok, Russia" id="ABBRID0EUVAG" xlink:type="simple">IBSS</abbrev>); 2 unsexed, same locality (MMLASRUS19), 31. V. 2005, M. Maruyama (<italic>LFFJ</italic>); 6 unsexed, 2♀, Okeanskaya, Vladivostok (MMLASRUS23), 1. VI. 2005, M. Maruyama (<italic>LFO</italic>); 6 unsexed, 1♂, 1♀, Nadezhdinskyi, Khasanskyi, 1. VI. 2005, M. Maruyama (<italic>LFFJ</italic>) (<abbrev xmlns:xlink="http://www.w3.org/1999/xlink" content-type="institution" xlink:title="Institute of Biology and Soil Science, Vladivostok, Russia" id="ABBRID0E1WAG" xlink:type="simple">IBSS</abbrev>); 2 unsexed, 3♂, Arisimovka, 70 km E Vladivostok, [43.11°N, 132.41°E], 5. VI. 1993, L. Zerche (<italic>LFO</italic>); 2 unsexed, Sibir or. Ussuri Vladivostok, 1919, Dr. Jureček. <bold>Korea</bold>: 8 unsexed, 1♂, Janggoksa, Chilgab-san, Cheongyang-gun, Chungnam, 23. VI. 2000, Shuhei Nomura (<italic>LFS</italic>); 70 unsexed, 1♂, Jeonglyeong Chi Samnae Myeon Cheonla-buk Do, 12. VII. 1991, S. Nomura (<italic>LFO</italic>); 18 unsexed, 3♂, 1♀, same locality, 12. VII. 1991, S. Nomura. <bold>Japan: Hokkaido</bold>: 23 unsexed, Hyakumatsu-zawa, Sapporo-shi, 8. VI. 1998, M. Maruyama (<italic>LF</italic>cf<italic>F</italic>); 50 unsexed, Hakken-zan, Sapporo-shi, 31. V. 2002, M. Maruyama (<italic>LF</italic>cf<italic>F</italic>); 54 unsexed, same locality, 31. VI. 2002, M. Maruyama (<italic>LF</italic>cf<italic>F</italic>); 17 unsexed, 1♀, same locality, 1. VI. 2002, M. Maruyama (<italic>LFO</italic>); 92 unsexed, 1♂, 1♀, same locality, 1. VI. 2002, M. Maruyama (<italic>LFN</italic>); 267 unsexed, 2♂, 2♀, same locality, 1. VI. 2002, M. Maruyama (<italic>LF</italic>cf<italic>F</italic>); 2 unsexed, Kannon-zawa, Sapporo-shi, 1. V. 2002, M. Maruyama; 6 unsexed, same locality, 20. V. 2002, M. Maruyama; 27 unsexed, same locality, 31. V. 2002, M. Maruyama (<italic>LF</italic>cf<italic>F</italic>); 4 unsexed, 1♂, 5♀, same locality, 1 VI 2002, M. Maruyama (<italic>LF</italic>cf<italic>F</italic>); 23 unsexed, Maruyama, Sapporo-shi, 6. VI. 1998, M. Maruyama (<italic>LF</italic>cf<italic>F</italic>) (same data as holotype); 3 unsexed, Hitsujigaoka, Sapporo-shi, 18. V. 2000, M. Maruyama (<italic>LFS</italic>); 2 unsexed, Nopporo, 17. VII. 1990, M. Ohara (<named-content xmlns:xlink="http://www.w3.org/1999/xlink" content-type="dwc:institutional_code" xlink:title="The Hokkaido University Museum, Sapporo" xlink:href="http://grbio.org/institution/hokkaido-university-museum" xlink:type="simple">HUM</named-content>); 12 unsexed, Nopporo, Ebetsu-shi, 13. VI. 1999, M. Maruyama (<italic>LF</italic>cf<italic>F</italic>); 20 unsexed, 2♀, Ôsawaguchi, Nopporo-shinrin-kôen, Ebetsu-shi, 16–19. VI. 2001, S. Hori; 46 unsexed, same locality, 16–19. VI. 2001, S. Hori (<italic>LFO</italic>); 25 unsexed, same locality, 2. VI. 1999, M. Maruyama; 2 unsexed, Tomambetsu, Nopporo, Ebetsu-shi, 29. V. 2002, M. Maruyama (<italic>LF</italic>cf<italic>F</italic>); 1 unsexed, Nozaki, Bihoro-chô, 23. VI. 2001, Y. Kida; 1 unsexed, Taihei, Maruseppu-chô, 29–31. V. 2000, Y. Kida; 104 unsexed, 1♀, same locality, 16–17. VI. 2000, Y. Kida; 4 unsexed, same locality, 11–12. VIII. 2000, Y. Kida (<italic>LF</italic>cf<italic>F</italic>); 36 unsexed, same locality, 19–21. VIII. 2000, Y. Kida (<italic>LF</italic>cf<italic>F</italic>); 1 unsexed, 2♂, 1♀, same locality, 25. VIII. 2000, M. Maruyama (<italic>LF</italic>cf<italic>F</italic>); 1 unsexed, Makoi, Shari-chô, 27. V. 2000, Y. Kida; 2 unsexed, same locality, 28. V. 2000, Y. Kida; 53 unsexed, 1♂, same locality, 24. VI. 2002, Y. Kida; 4 unsexed, same locality, 13. VI. 2002, Y. Kida; 44 unsexed, Kanayama, same locality, 18–24. VI. 2002, Yasunari Kida; 7 unsexed, Midorioka-kôen, Kitami-shi, 17. VI. 2001, M. Maruyama; 3 unsexed, Hebinuma, Teshio-gawa, Teshio-chô, 9. VII. 1992, S. Hori; 2 unsexed, Kamishunbetu, 20. VII. 1977, Naomi; 2 unsexed, Yûtoku, Ôtaki-mura, 24. VIII. 2001, M. Maruyama; 4 unsexed, Mukôengaru Engaru-chô, 25. V. 2000, Y. Kida (<italic>LF</italic>cf<italic>F</italic>); 2 unsexed, Miwa, Koshimizu-chô, 28. VII. 2001, S. Kuwahara; 1 unsexed, Mt. Kariba, Shiribeshi, 13. VI. 1986, S. Nomura; 1 unsexed, Himenuma, Rishiri Is, 4. IX. 1990, T. Kishimoto. <bold>Honshû: Aomori-ken</bold>: 1 unsexed, Hirosaki, 3. VII. 1960, Y. Murakami; 2 unsexed, same locality, 5. VII. 1960, Y. Murakami. <bold>Miyagi-ken</bold>: 1 unsexed, Aoba-yama, Sendai-shi, 17. VII. 2004, K. Mizota; 6 unsexed, Naruko-onsen, Naruko-chô, 14–17. VI. 1999, M. Sano (<italic>LFO</italic>). <bold>Akita-ken</bold>: 7 unsexed, 1♀, Tamagawa, Tazawako-machi, 12–13. VI. 1999, M. Sano (<italic>LF</italic>cf<italic>F</italic>). <bold>Fukushima-ken</bold>: 6 unsexed, Mizuhiki, Toteiwa-mura, 12. VI. 2004, H. Kamezawa (cKam); 33 unsexed, 2♂, Kashi Spa., Nishigo-mura, 16. VI. 1998, M. Maruyama (<italic>LF</italic>cf<italic>F</italic>); 12 unsexed, same locality, 17. VI. 1998, M. Maruyama (<italic>LF</italic>cf<italic>F</italic>); 1 unsexed, Nanairi, Hinoemata, 25. VII. 1996, S. Naomi. <bold>Ibaraki-ken</bold>: 2 unsexed, Inohana Pass, 29. V. 1994, Y. Hagino. <bold>Tochigi-ken</bold>: 1 unsexed, Yumoto, Nikkô, 29. IV. 1982, S. Naomi; 1 unsexed, Ichikai-machi, Haga-gun, 29. IV.–2. V. 2002, Seidai Nagashima. <bold>Gunma-ken</bold>: 5 unsexed, Sakurayama, Onishi-chô, 9. V. 1998, Koji Toyoda (<italic>LFS</italic>); 5 unsexed, same locality, 9. V. 1998, Shiho Arai (<italic>LFS</italic>); 2 unsexed, same locality, 9. V. 1998, Shiho Arai (<italic>LJ</italic>); 1 unsexed, same locality, 22. V. 1999, Shiho Arai (<italic>LFS</italic>); 10 unsexed, Nageishi-tôge, Fujioka-shi, 5. VI. 2001, T. Watanabe; 8 unsexed, Nakanojô-forest-park, Nakanojô-machi, Agatsuma-gun, 8. VI. 2001, T. Watanabe. <bold>Saitama-ken</bold>: 3 unsexed, Shiro-yama, Kamagata, Ranazan-machi, 17. VI. 2000, K. Toyoda; 1 unsexed, 1♂, Ranzan-keikoku, Kamagata-mura, Ranzan-machi, 14. IV. 2000, K. Toyoda; 1 unsexed, same locality, 25. IV. 2000, K. Toyoda; 1 unsexed, same locality, 21. IV. 1999, K. Toyoda; 4 unsexed, Shioyama, Ranzan-machi, 8. V. 1998, K. Toyoda; 7 unsexed, same locality, 10. V. 1998, K. Toyoda; 11 unsexed, same locality, 10. V. 1998, K. Toyoda (<italic>LF</italic>cf<italic>F</italic>); 3 unsexed, 1♂, Toki-gawa, Kamagata-mura, Ranzan-machi, 25. IV. 1999, K. Toyoda; 5 unsexed, Shiroishi-toge, Higashichichibu-mura, 20. VI. 1999, Shiho Arai; 1 unsexed, same locality, 17. VI. 2000, K. Toyoda (<italic>LFS</italic>); 4 unsexed, Nr. Shiroishi Pass Higashichichibu-mura, 27. VI. 1998, K. Toyoda; 1 unsexed, Chichibu-kôgen, Higashichichibu-mura, 3. VII. 1999, K. Toyoda; 1 unsexed, same locality, 3. VII. 1999, K. Toyoda; 3 unsexed, Hashidake, Chichibu-shi, 17. VII. 1999, Shiho Arai (<italic>LJ</italic>); 1 unsexed, same locality, 26. IV. 1998, K. Toyoda (<italic>LFS</italic>); 1 unsexed, Koakazawa, (1,000 m in alt), Iri Kawa, Mt.Hakutai san, Ootaki-chiku, Chichibu-shi, 7. VI. 2002, Koji Toyoda; 1 unsexed, Hashidate Riv., Chichibu-shi, 7. VI. 2002, Koji Toyoda; 3 unsexed, Mt. Jyouminesan Minao-chô, 29. V. 1999, Shiho Arai (<italic>LF</italic>cf<italic>F</italic>); 1 unsexed, Nr. Ohno Pass Takigawa-mura, 5. VIII. 1998, K. Toyoda (<italic>LFS</italic>). <bold>Chiba-ken</bold>: 2 unsexed, Matuzaki, Inzai-shi, 3. V. 1991, T. Takeda. <bold>Tôkyô-to</bold>: 1 unsexed, Mt. Takao, 1. V. 1985, S. Kubota; 35 unsexed, 3♂, 2♀, Takao-san (450 m in alt.), Hachiôji-shi, 4. VI. 2001, M. Maruyama (<italic>LFS</italic>); 4 unsexed, Takao-san, Hachiôji-shi, 1. VII. 1998, M. Maruyama; 2 unsexed, same locality, 4. VII. 1998, M. Maruyama; 1 unsexed, same locality, 4. VII. 1998, M. Maruyama (<italic>LFS</italic>); 1 unsexed, Oyama, Machida-shi, 19. V. 1991, T. Kishimoto. <bold>Kanagawa-ken</bold>: 6 unsexed, Kawana, Fujisawa-shi, 14. V. 2001, T. Watanabe (<italic>LFS</italic>); 4 unsexed, Jimmu-ji, Zushi-shi, 20. VI. 2003, M. Maruyama; 1 unsexed, Toya, Tsukui, 29. IV. 1977, Ryo Kiryu (<abbrev xmlns:xlink="http://www.w3.org/1999/xlink" content-type="institution" xlink:title="Sagamihara City Museum, Kanagawa, Japan" id="ABBRID0EZFBG" xlink:type="simple">SCM</abbrev>); 1 unsexed, same locality, 14. V. 1976, Ryo Kiryu (<abbrev xmlns:xlink="http://www.w3.org/1999/xlink" content-type="institution" xlink:title="Sagamihara City Museum, Kanagawa, Japan" id="ABBRID0E5FBG" xlink:type="simple">SCM</abbrev>); 1 unsexed, Nanzawa, Tsukui, 14. V. 1977, Ryo Kiryu (<abbrev xmlns:xlink="http://www.w3.org/1999/xlink" content-type="institution" xlink:title="Sagamihara City Museum, Kanagawa, Japan" id="ABBRID0EDGBG" xlink:type="simple">SCM</abbrev>); 1 unsexed, Hasuge-san, Aikô, 3. V. 1963, Ryo Kiryu (<abbrev xmlns:xlink="http://www.w3.org/1999/xlink" content-type="institution" xlink:title="Sagamihara City Museum, Kanagawa, Japan" id="ABBRID0EIGBG" xlink:type="simple">SCM</abbrev>); 1 unsexed, Minami-Ashigara, 11. II. 1975, Y. Hirano; 2 unsexed, Fudakake, Higashi-Tanzawa, 16. VI. 1984, Y. Hirano; 1 unsexed, Mt. Tanzawa, 26. II. 1973, Y. Hirano; 1 unsexed, Kawasaki, 1. V. 1985, 1. V. 1985; 1 unsexed, Kozuka-yama, Hakozaki-chô, 25–26. V. 1995, Yoshinori Kaneko, Akio Ito, Satoshi Tsuboyama; 6 unsexed, 1♂, Niiharu-shiminno-mori, Yokohama-shi, 21. V. 2001, T. Watanabe (<italic>LFO</italic>). <bold>Niigata-ken</bold>: 2 unsexed, Yuzawa-machi, Minami-uonuma-gun, 20–22. VI. 2002, S. Nagashima (<italic>LFS</italic>); 2 unsexed, Tairai, 3. VII. 1985, S. Nomura. <bold>Ishikawa-ken</bold>: 2 unsexed, Ichinose pass Shiramine-Village, 25. V–7. VI.2003, Katsuyuki Nakata (fit). <bold>Yamanashi-ken</bold>: 8 unsexed, Hikawarindô, Daibosatsu-rei, Koushû-shi, 24. VI. 2001, T. Watanabe; 4 unsexed, Ashiyu-onsen, Ashiyu-mura, 23. V. 2001, T. Watanabe (<italic>LF</italic>cf<italic>F</italic>); 1 unsexed, same locality, 24. V. 2001, T. Watanabe; 3 unsexed, Shiroidaira Dôshi-mura, 17.VII.2001, T. Watanabe; 4 unsexed, Gozaishi-kôsen (900 m in alt.), Nirasaki-shi, 25. VII. 2002, S. Nomura (<italic>LFN</italic>); 2 unsexed, Karumizu-rindô, (1400 m in alt.), Narusawa, 29. VI. 2011, T. Watanabe. <bold>Nagano-ken</bold>: 1 unsexed, Kakuma Valley, Sanada-machi, 17. VI. 2001, T. Watanabe; 1 unsexed, Midarebashi, Honjô-mura, 21. VII. 1999, T. Watanabe; 52 unsexed, Penshionmura, Hara-mura, 11. VII. 1999, Shiho Arai (<italic>LFO</italic>); 2 unsexed, Otari-onsen (1100 m in alt.), Otari-mura, Kita-azumi-gun, 16. V. 2004, H. Kamezawa (cKam); 2 unsexed, Fujii, Satoyamabe, Matsumoto-shi, 9. VI. 2004, T. Komatsu; 1 unsexed, same locality, 11. VI. 2004, T. Komatsu; 1 unsexed, same locality, 21. VI. 2004, T. Komatsu. <bold>Gifu-ken</bold>: 6 unsexed, Ogamigo (800 m in alt.) Shôkawa-mura, 5–6. VIII. 1998, M. Maruyama (<italic>LFS</italic>); 4 unsexed, Mt. Kinkazan, Gifu-shi, 11. VI. 2003, K. Kinomura (<italic>LFS</italic>); 1 unsexed, Isshiki, Shôkawa-chô, Takayama-shi, 1. VIII. 2004, K. Kinomura (<italic>LFN</italic>); 51 unsexed, Isshiki, Shôkawa-chô, Takayama-shi, 8. VI. 2013, K. Kinomura (<italic>LFM</italic>); 29 unsexed, Nabedaira-kôgen, Kansaka, Okuhida-onsenkyô, Takayama-shi, 30. VI. 2013, K. Kinomura (<italic>LFN</italic>); 20 unsexed, Nabedaira-kôgen, (1305 m in alt.) Kansaka, Okuhida-onsenkyô, Takayama-shi, (1305 m in alt.), 30. VI. 2013, K. Kinomura (<italic>LFN</italic>). <bold>Wakayama-ken</bold>: 1 unsexed, Mt. Gomandan, 22–23. VI. 1981, S. Naomi. <bold>Tottori-ken</bold>: 1♂, Mt. Daisen, 3–5. VI. 1980, S. Naomi; 3 unsexed, same locality, 10. VI. 1986, S. Nomura (<italic>LFS</italic>); 10 unsexed, 1♂, Urahikimi, Shimane-ken, 6. VI. 1988, S. Nomura (<italic>LFS</italic>). <bold>Okayama-ken</bold>: 2 unsexed, Ono Shine, Kawakami, Ohara-chô, Mimasaka-shi, 5. V. 2009, Yoshifumi Fujitani; 1 unsexed, same locality, 24. V. 2009, Yoshifumi Fujitani; 1 unsexed, same locality, 7. VI. 2009, Yoshifumi Fujitani. <bold>Hiroshima-ken</bold>: 11 unsexed, Nakatsuya, Hatsukaichi-shi, 7. VI. 1987, S. Nomura; 1 unsexed, Mt. Garyu, 27. VI. 1987, S. Nomura (<italic>LF</italic>cf<italic>F</italic>). <bold>Yamaguchi-ken</bold>: 10 unsexed, Nishimagura, (100 m in alt.), Kusunoki, 30. V. – 1. VI. 2000, Toshio Kishimoto; 3 unsexed, Momijidani park, Yokoyama, Iwakuni-shi, 28. V. 2011, M. Shimono (<italic>LFS</italic>). <bold>Shikoku: Kagawa-ken</bold>: 5 unsexed, Furodani, Miki-chô, 30. VII. 2000, K. Izawa (<italic>LF</italic>cf<italic>F</italic>); 108 unsexed, 3♂, 1♀, Ôtaki-san, Shionoe-chô, 2. VI. 2001, M. Maruyama et al. (<italic>LFN</italic>); 21 unsexed, Atago-yama, Kotohira-chô, 1. VI. 2001, M. Maruyama et al. (<italic>LFS</italic>); 22 unsexed, Fujio-jinja, Nishi-ueta-chô, Takamatsu-shi, 31. V. 2001, M. Maruyama et al. (<italic>LFN</italic>); 2 unsexed, same locality, 1. VI. 2001, M. Maruyama et al. (<italic>LFN</italic>); 22 unsexed, Daisen-zan, Kotonami-chô, 1. VI. 2001, M. Maruyama et al. (<italic>LFM</italic>); 13 unsexed, Usa-jinja, Nagaona, Sanuki-shi, 31. V. 2001, M. Maruyama et al. (<italic>LFS</italic>); 3 unsexed, Shirahige-jinja, Ayakami-chô, 25. IV. 2004, H. Fujimoto (<italic>LFM</italic>). <bold>Ehime-ken</bold>: 1♂, Sugitate, 17. VI. 2017, Yu Hisasue; 2 unsexed, Waki-ga-fuchi Park (120–220 m in alt.), Sue-machi, Matsuyama-shi [33.87°N, 132.83°E], 4. V. 2017, Yu Hisasue (Tullgren); 1 unsexed, Mt. Ishizuchi (1400 m in alt.), Saijô-shi, 29. VI. 2014, Yu Hisasue; 1 unsexed, Minamikume-machi, Matsuyama-shi [33.8333°N, 132.8184°E], 25. IV. 2015, Yu Hisasue (Tullgren). <bold>Kyûshû: Fukuoka-ken</bold>: 1 unsexed, Hakozaki, Fukuoka-shi, 12. V. 1979, K. Yamagishi; 2 unsexed, 1♂, Hikosan, Biol. Lab. KU (750 m in alt.), Soeda-machi, 22. V. 2011, M. Maruyama (<italic>LF</italic>cf<italic>F</italic>). <bold>Saga-ken</bold>: 2 unsexed, Mt. Mifume, 15. V. 2019, S. Nomura; 2 unsexed, Mt. Kurokami-yama (400 m in alt.), Takeo-shi [33.2130°N, 129.9044°E], 9. V. 2021, Yu Hisasue (<italic>LF</italic>cf<italic>F</italic>); 4 unsexed, 1♂, Kurokami-yama, Arita-chô, 15. V. 2019, Mitsuyasu Nishida. <bold>Nagasaki-ken</bold>: 3 unsexed, 1♂, Tanukinoo, Masuragahara-machi, Ômura-shi, 5. V. 2018, Mitsuyasu Nishida; 1 unsexed, Todoroki Valley, 1. VI. 1987, S. Naomi; 1♂, Suwa Shine, Nagasaki-shi, 2. V. 1985, S. Nomura; 1 unsexed, Tomikawa-keikoku, Isahaya-shi, 28. IV.–1. V. 2008, T. Iwai.</p></tp:treatment-sec><tp:treatment-sec sec-type="diagnosis" id="SECID0EIQBG"><title>Diagnosis.</title><p>It is distinguished from the other species of the genus by the following combination of characteristics: body subparallel-sided; pronotum convex and strongly transverse (<abbrev xmlns:xlink="http://www.w3.org/1999/xlink" xlink:title="pronotal width" id="ABBRID0EOQBG" xlink:type="simple">PW</abbrev>/<abbrev xmlns:xlink="http://www.w3.org/1999/xlink" xlink:title="pronotal length" id="ABBRID0ESQBG" xlink:type="simple">PL</abbrev>, 1.54–1.68), widest near middle, sides barely protrude, posterolateral angle obtuse and posterior margin hardly sinuate; apical lobe of male aedeagus S-shaped with small lanceolate sheet-like projection; apical lobe of paramere (Fig. <xref ref-type="fig" rid="F5">24</xref>) curved ventrally and thickened apicad with four setae gathering to apex; velum emarginate at middle. This species is especially similar to <italic><tp:taxon-name><tp:taxon-name-part taxon-name-part-type="genus" reg="Homoeusa">H.</tp:taxon-name-part><tp:taxon-name-part taxon-name-part-type="species" reg="rufescens">rufescens</tp:taxon-name-part></tp:taxon-name></italic> and slightly resembles <italic><tp:taxon-name><tp:taxon-name-part taxon-name-part-type="genus" reg="Homoeusa">H.</tp:taxon-name-part><tp:taxon-name-part taxon-name-part-type="species" reg="japonica">japonica</tp:taxon-name-part></tp:taxon-name></italic> and <italic><tp:taxon-name><tp:taxon-name-part taxon-name-part-type="genus" reg="Homoeusa">H.</tp:taxon-name-part><tp:taxon-name-part taxon-name-part-type="species" reg="prolongata">prolongata</tp:taxon-name-part></tp:taxon-name></italic> in habitus. However, this species is easily separated from the three species by the shape of aedeagus and dorsal characteristics: <italic><tp:taxon-name><tp:taxon-name-part taxon-name-part-type="genus" reg="Homoeusa">H.</tp:taxon-name-part><tp:taxon-name-part taxon-name-part-type="species" reg="rufescens">rufescens</tp:taxon-name-part></tp:taxon-name></italic> by pronotum aspect ratio (less transverse in <italic><tp:taxon-name><tp:taxon-name-part taxon-name-part-type="genus" reg="Homoeusa">H.</tp:taxon-name-part><tp:taxon-name-part taxon-name-part-type="species" reg="rufescens">rufescens</tp:taxon-name-part></tp:taxon-name></italic>); <italic><tp:taxon-name><tp:taxon-name-part taxon-name-part-type="genus" reg="Homoeusa">H.</tp:taxon-name-part><tp:taxon-name-part taxon-name-part-type="species" reg="japonica">japonica</tp:taxon-name-part></tp:taxon-name></italic> by body size and pronotum shape (posterior margin is moderately sinuate in <italic><tp:taxon-name><tp:taxon-name-part taxon-name-part-type="genus" reg="Homoeusa">H.</tp:taxon-name-part><tp:taxon-name-part taxon-name-part-type="species" reg="japonica">japonica</tp:taxon-name-part></tp:taxon-name></italic>); and <italic><tp:taxon-name><tp:taxon-name-part taxon-name-part-type="genus" reg="Homoeusa">H.</tp:taxon-name-part><tp:taxon-name-part taxon-name-part-type="species" reg="prolongata">prolongata</tp:taxon-name-part></tp:taxon-name></italic> by pronotum shape (more flattened and hemicircular, posterolateral angle gently acute in <italic><tp:taxon-name><tp:taxon-name-part taxon-name-part-type="genus" reg="Homoeusa">H.</tp:taxon-name-part><tp:taxon-name-part taxon-name-part-type="species" reg="prolongata">prolongata</tp:taxon-name-part></tp:taxon-name></italic>).</p></tp:treatment-sec><tp:treatment-sec sec-type="description" id="SECID0E4TBG"><title>Description.</title><p><bold><italic>Body</italic></bold> (Fig. <xref ref-type="fig" rid="F1">5</xref>) small, slender, subparallel-sided; dorsal surface mostly moderately polished.</p><p><bold><italic>Head</italic></bold> (Fig. <xref ref-type="fig" rid="F4">17</xref>) relatively large, reddish brown; frontal margin with few long setae; carina of antennal insertion simply bent; eye large. Antennae (Fig. <xref ref-type="fig" rid="F4">18</xref>) stout, as long as head and pronotum combined, reddish brown, but segments I–III and XI paler; segment I dilated, widest near apex; segment II longer than III, widened apically; segment III widened apically; segment IV–X widened apically, each apical margin fringed with small teeth and longer than wide; segments IV as long as wide; segments V–X slightly wider than long; segment XI oblong oval. Labrum (Fig. <xref ref-type="fig" rid="F4">19</xref>), apical margin weekly concave surface with 20 setae; epipharynx with 2 pairs of sensillae on anterior margin, and 3 pairs of micro setae on lateral margin. Mentum (Fig. <xref ref-type="fig" rid="F4">20</xref>) with 3 pairs of setae and 1 pair of microsetae; anterior margin shallowly concave. Prementum (Fig. <xref ref-type="fig" rid="F5">21</xref>) with many pseudopores, and with 4–5 real pores and 1 setal pore on each side near middle lateral margin. Ligula elongate, apical margin with 1 pair of spinula and several sensilla. Labial palpus (Fig. <xref ref-type="fig" rid="F5">21</xref>), segment II and III each with 5 setae.</p><fig id="F4" position="float" orientation="portrait"><object-id xmlns:xlink="http://www.w3.org/1999/xlink" content-type="doi" xlink:type="simple">10.3897/zookeys.1121.85489.figures17-20</object-id><object-id xmlns:xlink="http://www.w3.org/1999/xlink" content-type="arpha" xlink:type="simple">BF4AB55A-7161-5AA4-9B95-949E686C23B3</object-id><label>Figures 17–20.</label><caption><p><italic><tp:taxon-name><tp:taxon-name-part taxon-name-part-type="genus" reg="Homoeusa">Homoeusa</tp:taxon-name-part><tp:taxon-name-part taxon-name-part-type="species" reg="ovata">ovata</tp:taxon-name-part></tp:taxon-name></italic> sp. nov. <bold>17</bold> fore body <bold>18</bold> right antenna <bold>19</bold> labrum <bold>20</bold> mentum.</p></caption><graphic xmlns:xlink="http://www.w3.org/1999/xlink" xlink:href="zookeys-1121-039_article-85489__-g004.jpg" position="float" orientation="portrait" xlink:type="simple" id="oo_742362.jpg"><uri content-type="original_file" xlink:type="simple">https://binary.pensoft.net/fig/742362</uri></graphic></fig><p><bold><italic>Pronotum</italic></bold> (Fig. <xref ref-type="fig" rid="F4">17</xref>) convex, subrectangular, strongly transverse, widest near middle, posterolateral angle obtuse, posterior margin hardly sinuate; brownish red to brownish black; surface finely covered with setae and punctures, gently polished. Elytra (Fig. <xref ref-type="fig" rid="F4">17</xref>) slightly widened posteriorly, posterior margins shallowly notched near lateral corners, brownish red; surface finely covered with setae and punctures, gently polished. Mesoventral (Fig. <xref ref-type="fig" rid="F5">22</xref>) processes narrow, with medial carina, forming Y-shaped, apex rounded; mesocoxal cavities almost separated; metaventral process gently produced.</p><p><bold><italic>Abdomen</italic></bold> elongate, gently narrowed posteriad; surface sparsely covered with short setae and each posterior margin with long stout setae; gently polished and weakly reticulated.</p><p><bold>Male</bold>: 8<sup>th</sup> sternite longer than wide, rounded apically. Median lobe of aedeagus (Fig. <xref ref-type="fig" rid="F5">23</xref>), apical lobe of male aedeagus s-shaped with small lanceolate flattened projection; apical lobe of paramere (Fig. <xref ref-type="fig" rid="F5">24</xref>) curved ventrally and thickened apicad with 4 setae gathering to apex; velum emarginated at middle; ventral margin of paramerite strongly concaved.</p><p><bold>Female</bold>: 8<sup>th</sup> sternite longer than wide, rounded apically. Spermatheca (Figs <xref ref-type="fig" rid="F5">25–27</xref>), apical part weakly swollen; apical half with inner wall densely reticulated.</p><fig id="F5" position="float" orientation="portrait"><object-id xmlns:xlink="http://www.w3.org/1999/xlink" content-type="doi" xlink:type="simple">10.3897/zookeys.1121.85489.figures21-27</object-id><object-id xmlns:xlink="http://www.w3.org/1999/xlink" content-type="arpha" xlink:type="simple">9F9A96BC-BBBE-5908-BB11-CBEB93C06085</object-id><label>Figures 21–27.</label><caption><p><italic><tp:taxon-name><tp:taxon-name-part taxon-name-part-type="genus" reg="Homoeusa">Homoeusa</tp:taxon-name-part><tp:taxon-name-part taxon-name-part-type="species" reg="ovata">ovata</tp:taxon-name-part></tp:taxon-name></italic> sp. nov. <bold>21</bold> labium <bold>22</bold> meso-, metaventrite <bold>23</bold> median lobe of aedeagus from lateral view <bold>24</bold> paramere of aedeagus from lateral view <bold>25–27</bold> spermatheca.</p></caption><graphic xmlns:xlink="http://www.w3.org/1999/xlink" xlink:href="zookeys-1121-039_article-85489__-g005.jpg" position="float" orientation="portrait" xlink:type="simple" id="oo_742363.jpg"><uri content-type="original_file" xlink:type="simple">https://binary.pensoft.net/fig/742363</uri></graphic></fig></tp:treatment-sec><tp:treatment-sec sec-type="description" id="SECID0E6YBG"><title>Measurements.</title><p>Body shape (<italic>N</italic> = 20): <abbrev xmlns:xlink="http://www.w3.org/1999/xlink" xlink:title="approximate body length" id="ABBRID0EHZBG" xlink:type="simple">BL</abbrev> ≈ 1.91–2.97; <abbrev xmlns:xlink="http://www.w3.org/1999/xlink" xlink:title="antennal length" id="ABBRID0ELZBG" xlink:type="simple">AL</abbrev>, 0.61–0.76; <abbrev xmlns:xlink="http://www.w3.org/1999/xlink" xlink:title="head width" id="ABBRID0EPZBG" xlink:type="simple">HW</abbrev>, 0.45–0.51; <abbrev xmlns:xlink="http://www.w3.org/1999/xlink" xlink:title="pronotal length" id="ABBRID0ETZBG" xlink:type="simple">PL</abbrev>, 0.45–0.53; <abbrev xmlns:xlink="http://www.w3.org/1999/xlink" xlink:title="pronotal width" id="ABBRID0EXZBG" xlink:type="simple">PW</abbrev>, 0.72–0.84; <abbrev xmlns:xlink="http://www.w3.org/1999/xlink" xlink:title="elytral length" id="ABBRID0E2ZBG" xlink:type="simple">EL</abbrev>, 0.38–0.48; <abbrev xmlns:xlink="http://www.w3.org/1999/xlink" xlink:title="elytral width" id="ABBRID0E6ZBG" xlink:type="simple">EW</abbrev>, 0.73–0.87; <abbrev xmlns:xlink="http://www.w3.org/1999/xlink" xlink:title="hind tibial length" id="ABBRID0ED1BG" xlink:type="simple">HTL</abbrev>, 0.47–0.53; <abbrev xmlns:xlink="http://www.w3.org/1999/xlink" xlink:title="pronotal width" id="ABBRID0EH1BG" xlink:type="simple">PW</abbrev>/<abbrev xmlns:xlink="http://www.w3.org/1999/xlink" xlink:title="pronotal length" id="ABBRID0EL1BG" xlink:type="simple">PL</abbrev>, 1.55–1.68; <abbrev xmlns:xlink="http://www.w3.org/1999/xlink" xlink:title="antennal length" id="ABBRID0EP1BG" xlink:type="simple">AL</abbrev>/<abbrev xmlns:xlink="http://www.w3.org/1999/xlink" xlink:title="pronotal length" id="ABBRID0ET1BG" xlink:type="simple">PL</abbrev>, 1.26–1.68; <abbrev xmlns:xlink="http://www.w3.org/1999/xlink" xlink:title="hind tibial length" id="ABBRID0EX1BG" xlink:type="simple">HTL</abbrev>/<abbrev xmlns:xlink="http://www.w3.org/1999/xlink" xlink:title="pronotal length" id="ABBRID0E21BG" xlink:type="simple">PL</abbrev>, 0.93–1.12. Aspect ratio (length/width) of each antennal segment from I to XI (<italic>N</italic> = 6): 1.29–1.67, 1.29–1.75, 0.87–1.2, 0.72–0.82, 0.50–0.55, 0.43–0.50, 0.41–0.55, 0.33–0.61, 0.38–0.48, 0.41–0.54, 1.25–1.48.</p></tp:treatment-sec><tp:treatment-sec sec-type="variation" id="SECID0EB2BG"><title>Variation.</title><p>In most individuals, the pronotum tends to be darker, but the color varies from brownish red to brownish black.</p></tp:treatment-sec><tp:treatment-sec sec-type="distribution" id="SECID0EG2BG"><title>Distribution.</title><p>Russia (Primorskyi krai), Korea, Japan (Hokkaido, Honshû, Shikoku, Kyûshû).</p></tp:treatment-sec><tp:treatment-sec sec-type="Bionomics" id="SECID0EL2BG"><title>Bionomics.</title><p>This species behaves almost the same as <italic><tp:taxon-name><tp:taxon-name-part taxon-name-part-type="genus" reg="Homoeusa">H.</tp:taxon-name-part><tp:taxon-name-part taxon-name-part-type="species" reg="rufescens">rufescens</tp:taxon-name-part></tp:taxon-name></italic>. It is also observed to feed on prey among ants and sometimes climbs on, and eats food carried by ants (Fig. <xref ref-type="fig" rid="F6">31</xref>).</p><fig id="F6" position="float" orientation="portrait"><object-id xmlns:xlink="http://www.w3.org/1999/xlink" content-type="doi" xlink:type="simple">10.3897/zookeys.1121.85489.figures28-31</object-id><object-id xmlns:xlink="http://www.w3.org/1999/xlink" content-type="arpha" xlink:type="simple">2434499B-E550-5729-8F34-00DFEFA06FA4</object-id><label>Figures 28–31.</label><caption><p>Photos of alive individuals of <italic><tp:taxon-name><tp:taxon-name-part taxon-name-part-type="genus" reg="Homoeusa">Homoeusa</tp:taxon-name-part></tp:taxon-name></italic> spp. in trails of <italic><tp:taxon-name><tp:taxon-name-part taxon-name-part-type="genus" reg="Lasius">Lasius</tp:taxon-name-part><tp:taxon-name-part taxon-name-part-type="species" reg="fuliginosus">fuliginosus</tp:taxon-name-part></tp:taxon-name></italic> species group in field environments <bold>28, 29</bold><italic><tp:taxon-name><tp:taxon-name-part taxon-name-part-type="genus" reg="Homoeusa">H.</tp:taxon-name-part><tp:taxon-name-part taxon-name-part-type="species" reg="rufescens">rufescens</tp:taxon-name-part></tp:taxon-name></italic>: <bold>28</bold> waking on a trail of <italic><tp:taxon-name><tp:taxon-name-part taxon-name-part-type="genus" reg="Lasius">Lasius</tp:taxon-name-part><tp:taxon-name-part taxon-name-part-type="species" reg="morisitai">morisitai</tp:taxon-name-part></tp:taxon-name></italic><bold>29</bold> feeding on food being carried by ant workers (photographed by Taku Shimada) <bold>30, 31</bold><italic><tp:taxon-name><tp:taxon-name-part taxon-name-part-type="genus" reg="Homoeusa">H.</tp:taxon-name-part><tp:taxon-name-part taxon-name-part-type="species" reg="ovata">ovata</tp:taxon-name-part></tp:taxon-name></italic> sp. nov.: <bold>30</bold> waking on a trail of <tp:taxon-name><tp:taxon-name-part taxon-name-part-type="genus" reg="Lasius">Lasius</tp:taxon-name-part><tp:taxon-name-part taxon-name-part-type="uncertainty-rank">cf.</tp:taxon-name-part><tp:taxon-name-part taxon-name-part-type="species" reg="fuliginosus">fuliginosus</tp:taxon-name-part></tp:taxon-name><bold>31</bold> feeding on food being carried by ant workers (photographed by Kyoichi Kinomura).</p></caption><graphic xmlns:xlink="http://www.w3.org/1999/xlink" xlink:href="zookeys-1121-039_article-85489__-g006.jpg" position="float" orientation="portrait" xlink:type="simple" id="oo_742364.jpg"><uri content-type="original_file" xlink:type="simple">https://binary.pensoft.net/fig/742364</uri></graphic></fig></tp:treatment-sec><tp:treatment-sec sec-type="Symbiotic hosts" id="SECID0EZ5BG"><title>Symbiotic hosts.</title><p><italic><tp:taxon-name><tp:taxon-name-part taxon-name-part-type="genus" reg="Lasius">Lasius</tp:taxon-name-part><tp:taxon-name-part taxon-name-part-type="species" reg="fuji">fuji</tp:taxon-name-part></tp:taxon-name></italic>, <tp:taxon-name><tp:taxon-name-part taxon-name-part-type="genus" reg="Lasius">L.</tp:taxon-name-part><tp:taxon-name-part taxon-name-part-type="uncertainty-rank">cf.</tp:taxon-name-part><tp:taxon-name-part taxon-name-part-type="species" reg="fuliginosus">fuliginosus</tp:taxon-name-part></tp:taxon-name>, <italic><tp:taxon-name><tp:taxon-name-part taxon-name-part-type="genus" reg="Lasius">Lasius</tp:taxon-name-part><tp:taxon-name-part taxon-name-part-type="species" reg="morisitai">morisitai</tp:taxon-name-part></tp:taxon-name></italic>, <italic><tp:taxon-name><tp:taxon-name-part taxon-name-part-type="genus" reg="Lasius">L.</tp:taxon-name-part><tp:taxon-name-part taxon-name-part-type="species" reg="nipponensis">nipponensis</tp:taxon-name-part></tp:taxon-name></italic>, <italic><tp:taxon-name><tp:taxon-name-part taxon-name-part-type="genus" reg="Lasius">L.</tp:taxon-name-part><tp:taxon-name-part taxon-name-part-type="species" reg="orientalis">orientalis</tp:taxon-name-part></tp:taxon-name></italic>, <italic><tp:taxon-name><tp:taxon-name-part taxon-name-part-type="genus" reg="Lasius">L.</tp:taxon-name-part><tp:taxon-name-part taxon-name-part-type="species" reg="spathepus">spathepus</tp:taxon-name-part></tp:taxon-name></italic>.</p></tp:treatment-sec><tp:treatment-sec><!--Section generated to contain objects referenced in tp:taxon-treatment.--><fig id="F1" position="float" orientation="portrait"><object-id xmlns:xlink="http://www.w3.org/1999/xlink" content-type="doi" xlink:type="simple">10.3897/zookeys.1121.85489.figures1-5</object-id><object-id xmlns:xlink="http://www.w3.org/1999/xlink" content-type="arpha" xlink:type="simple">FE657C58-F908-5707-BE94-67634B78B2E2</object-id><label>Figures 1–5.</label><caption><p><bold>1–3</bold> Lectotype of <italic><tp:taxon-name><tp:taxon-name-part taxon-name-part-type="genus" reg="Homoeusa">Homoeusa</tp:taxon-name-part><tp:taxon-name-part taxon-name-part-type="species" reg="rufescens">rufescens</tp:taxon-name-part></tp:taxon-name></italic> (Sharp, 1874): <bold>1</bold> habitus of the lectotype, male <bold>2</bold> labels of the lectotype <bold>3</bold> dissected parts of the lectotype <bold>4</bold> habitus of <italic><tp:taxon-name><tp:taxon-name-part taxon-name-part-type="genus" reg="Homoeusa">Homoeusa</tp:taxon-name-part><tp:taxon-name-part taxon-name-part-type="species" reg="rufescens">rufescens</tp:taxon-name-part></tp:taxon-name></italic> from non-type specimens, female <bold>5</bold> habitus of the holotype of <italic><tp:taxon-name><tp:taxon-name-part taxon-name-part-type="genus" reg="Homoeusa">Homoeusa</tp:taxon-name-part><tp:taxon-name-part taxon-name-part-type="species" reg="ovata">ovata</tp:taxon-name-part></tp:taxon-name></italic> sp. nov., male.</p></caption><graphic xmlns:xlink="http://www.w3.org/1999/xlink" xlink:href="zookeys-1121-039_article-85489__-g001.jpg" position="float" orientation="portrait" xlink:type="simple" id="oo_742359.jpg"><uri content-type="original_file" xlink:type="simple">https://binary.pensoft.net/fig/742359</uri></graphic></fig></tp:treatment-sec></tp:taxon-treatment>
